# Supplementary material for: Genomics of host-pathogen interactions: challenges and opportunities across ecological and spatiotemporal scales
Source: PeerJ. 2019 Nov 5;7:e8013. doi: 10.7717/peerj.8013 (PMC6839515; doi:10.7717/peerj.8013)
Supplement: Table S1 — Literature search on Web of Science (accessed August 30, 2018) with the following search query: (host-parasite* OR host-pathogen*) AND (genomic*). We refined the search hits by document type to include only articles, covering the publication years 2014–2018, and excluding studies with no genomic aspect. The table contains 263 papers with scores for each scale defined in Table 2. [file peerj-07-8013-s001.csv]

temporal scale score	spatial scale score	ecological scale score	genome scale score	spatiotemporal scale score	temporal scale category	spatial scale category	ecological scale category	genom scale category	study focus	scorer	Year Published	URL	Authors	Title	Publication Name	Volume	Beginning Page	End Page	Article Number	Digital Object Identifier (DOI)	Abstract
1	3	1	6	4	none	small spatial scale (couple of populations)	none - theoretical	exome/transcriptome	Pathogen	Kathrin Naepflin	2018	https://doi.org/10.1016/j.gene.2018.05.058	Gawade, P; Ghosh, P	Genomics driven approach for identification of novel therapeutic targets in Salmonella enterica	GENE	668	211	220		10.1016/j.gene.2018.05.058	Salmonella enterica is a causative agent of enteric and systemic salmonellosis that affects human and many other animal species. Due to the emergence of drug-resistant strains, available drugs against S. enterica infection are no more effective as before. Thus, there is an urgent need to develop new therapeutic strategies. The current study aims at prioritizing therapeutic targets by an in-silico…
1	1	2	6	2	none	no spatial aspect	single species laboratory system - no environmental aspect	exome/transcriptome	Host	Kathrin Naepflin	2018	https://doi.org/10.3389/fgene.2018.00287	Robledo, D; Gutierrez, AP; Barria, A; Yanez, JM; Houston, RD	Gene Expression Response to Sea Lice in Atlantic Salmon Skin: RNA Sequencing Comparison Between Resistant and Susceptible Animals	FRONTIERS IN GENETICS	9			287	10.3389/fgene.2018.00287	Sea lice are parasitic copepods that cause large economic losses to salmon aquaculture worldwide. Frequent chemotherapeutic treatments are typically required to control this parasite, and alternative measures such as breeding for improved host resistance are desirable. Insight into the host-parasite interaction and mechanisms of host resistance can lead to improvements in selective breeding, and …
1	1	3	6	2	none	no spatial aspect	single species laboratory system - environmental aspect present	exome/transcriptome	Pathogen	Kathrin Naepflin	2018	https://doi.org/10.1038/s41598-018-30064-x	Holtappels, M; Noben, JP; Van Dijck, P; Valcke, R	Fire blight host-pathogen interaction: proteome profiles of Erwinia amylovora infecting apple rootstocks	SCIENTIFIC REPORTS	8			11689	10.1038/s41598-018-30064-x	Fire blight, caused by the enterobacterium Erwinia amylovora, is a destructive disease, which can affect most members of the Rosaceae family. Since no significant genomic differences have been found by others to explain differences in virulence, we used here a gel-based proteomic approach to elucidate mechanisms and key players that allow the pathogen to survive, grow and multiply inside its host…
5	4	8	7	9	speciation time (small tree)	species range	multiple species in the wild - environment constant	whole genome	Pathogen	Kathrin Naepflin	2018	https://doi.org/10.1016/j.ijpara.2018.03.010	Knowles, DP; Kappmeyer, LS; Haney, D; Herndon, DR; Fry, LM; Munro, JB; Sears, K; Ueti, MW; Wise, LN; Silva, M; Schneider, DA; Grause, J; White, SN; Tretina, K; Bishop, RP; Odongo, DO; Pelzel-McCluskey, AM; Scoles, GA; Mealey, RH; Silva, JC	Discovery of a novel species, Theileria haneyi n. sp., infective to equids, highlights exceptional genomic diversity within the genus Theileria: implications for apicomplexan parasite surveillance	INTERNATIONAL JOURNAL FOR PARASITOLOGY	48	679	690		10.1016/j.ijpara.2018.03.010	A novel apicomplexan parasite was serendipitously discovered in horses at the United States - Mexico border. Phylogenetic analysis based on 18S rDNA showed the erythrocyte-infective parasite to be related to, but distinct from, Theileria spp. in Africa, the most similar taxa being Theileria spp. from waterbuck and mountain zebra. The degree of sequence variability observed at the 18S rDNA locus a…
4	3	6	5	7	many generations	small spatial scale (couple of populations)	single species in the wild - environment constant	reduced representation of genome (RAD-seq, GBS, Seq capture)	both	Kathrin Naepflin	2018	https://doi.org/10.3389/fgene.2018.00266	Naret, O; Chaturvedi, N; Bartha, I; Hammer, C; Fellay, J	Correcting for Population Stratification Reduces False Positive and False Negative Results in Joint Analyses of Host and Pathogen Genomes	FRONTIERS IN GENETICS	9			266	10.3389/fgene.2018.00266	Studies of host genetic determinants of pathogen sequence variations can identify sites of genomic conflicts, by highlighting variants that are implicated in immune response on the host side and adaptive escape on the pathogen side. However, systematic genetic differences in host and pathogen populations can lead to inflated type I (false positive) and type II (false negative) error rates in geno…
2	1	2	3	3	within an individuals lifespan (single generation)	no spatial aspect	single species laboratory system - no environmental aspect	gene family/microsatellites	Pathogen	Kathrin Naepflin	2018	https://doi.org/10.1371/journal.pone.0200585	Batista, DFA; Neto, OCD; de Almeida, AM; Maboni, G; de Carvalho, TF; de Carvalho, TP; Barrow, PA; Berchieri, A	Evaluation of pathogenicity of Salmonella Gallinarum strains harbouring deletions in genes whose orthologues are conserved pseudogenes in S. Pullorum	PLOS ONE	13			e0200585	10.1371/journal.pone.0200585	The diseases caused by Salmonella Gallinarum and S. Pullorum in chickens known as fowl typhoid and pullorum disease, respectively, pose a great threat to the poultry industry mainly in developing countries, since they have already been controlled in the developed ones. These bacteria are very similar at the genomic level but develop distinct host-pathogen relationships with chickens. Therefore, a…
1	1	1	7	2	none	no spatial aspect	none - theoretical	whole genome	Pathogen	Kathrin Naepflin	2018	https://doi.org/10.1128/mSphere.00228-18	Sanders, BE; Umana, A; Lemkul, JA; Slade, DJ	FusoPortal: an Interactive Repository of Hybrid MinION-Sequenced Fusobacterium Genomes Improves Gene Identification and Characterization	MSPHERE	3			e00228-18	10.1128/mSphere.00228-18	Here we present FusoPortal, an interactive repository of Fusobacterium genomes that were sequenced using a hybrid MinION long-read sequencing pipeline, followed by assembly and annotation using a diverse portfolio of predominantly open-source software. Significant efforts were made to provide genomic and bioinformatic data as downloadable files, including raw sequencing reads, genome maps, gene a…
1	2	6	7	3	none	local (one population)	single species in the wild - environment constant	whole genome	Pathogen	Kathrin Naepflin	2018	https://doi.org/10.1128/mSphere.00269-18	Todd, SM; Settlage, RE; Lahmers, KK; Slade, DJ	Fusobacterium Genomics Using MinION and Illumina Sequencing Enables Genome Completion and Correction	MSPHERE	3			e00269-18	10.1128/mSphere.00269-18	Understanding the virulence mechanisms of human pathogens from the genus Fusobacterium has been hindered by a lack of properly assembled and annotated genomes. Here we report the first complete genomes for seven Fusobacteriurn strains, as well as resequencing of the reference strain Fusobacteriurn nucleatum subsp. nucleatum ATCC 25586 (total of seven species; total of eight genomes). A highly eff…
1	2	6	7	3	none	local (one population)	single species in the wild - environment constant	whole genome	Pathogen	Kathrin Naepflin	2018	https://doi.org/10.1128/AEM.00136-18	Jibrin, MO; Potnis, N; Timilsina, S; Minsavage, GV; Vallad, GE; Roberts, PD; Jones, JB; Goss, EM	Genomic Inference of Recombination-Mediated Evolution in Xanthomonas euvesicatoria and X-perforans	APPLIED AND ENVIRONMENTAL MICROBIOLOGY	84			UNSP e00136-18	10.1128/AEM.00136-18	Recombination is a major driver of evolution in bacterial populations, because it can spread and combine independently evolved beneficial mutations. Recombinant lineages of bacterial pathogens of plants are typically associated with the colonization of novel hosts and the emergence of new diseases. Here we show that recombination between evolutionarily and phenotypically distinct plant-pathogenic…
1	1	1	7	2	none	no spatial aspect	none - theoretical	whole genome	Pathogen	Kathrin Naepflin	2018	https://doi.org/10.1186/s12864-018-4817-4	Angelini, RMD; Abate, D; Rotolo, C; Gerin, D; Pollastro, S; Faretra, F	De novo assembly and comparative transcriptome analysis of Monilinia fructicola, Monilinia laxa and Monilinia fructigena, the causal agents of brown rot on stone fruits	BMC GENOMICS	19			436	10.1186/s12864-018-4817-4	Background: Brown rots are important fungal diseases of stone and pome fruits. They are caused by several Monilinia species but M. fructicola, M. laxa and M. fructigena are the most common all over the world. Although they have been intensively studied, the availability of genomic and transcriptomic data in public databases is still scant. We sequenced, assembled and annotated the transcriptomes …
1	1	1	7	2	none	no spatial aspect	none - theoretical	whole genome	Pathogen	Kathrin Naepflin	2018	https://doi.org/10.3390/proteomes6020018	Bittel, M; Gastiger, S; Amin, B; Hofmann, J; Burkovski, A	Surface and Extracellular Proteome of the Emerging Pathogen Corynebacterium ulcerans	PROTEOMES	6			18	10.3390/proteomes6020018	Corynebacterium ulcerans is an emerging pathogen, which is increasingly recognized as an etiological agent of diphtheria, but can also evoke ulcers of the skin and systemic infections in humans. Besides man, the bacteria can colonize a wide variety of different animals, including cattle and pet animals, which might serve as a reservoir for human infections. In this study, surface-located proteins…
1	2	3	7	3	none	local (one population)	single species laboratory system - environmental aspect present	whole genome	Host	Kathrin Naepflin	2018	https://doi.org/10.1016/j.margen.2018.01.001	Zueva, KJ; Lumme, J; Veselov, AE; Kent, MP; Primmer, CR	Genomic signatures of parasite-driven natural selection in north European Atlantic salmon (Salmo salar)	MARINE GENOMICS	39	26	38		10.1016/j.margen.2018.01.001	Understanding the genomic basis of host-parasite adaptation is important for predicting the long-term viability of species and developing successful management practices. However, in wild populations, identifying specific signatures of parasite-driven selection often presents a challenge, as it is difficult to unravel the molecular signatures of selection driven by different, but correlated, envi…
3	3	3	5	6	few generations	small spatial scale (couple of populations)	single species laboratory system - environmental aspect present	reduced representation of genome (RAD-seq, GBS, Seq capture)	Host	Kathrin Naepflin	2018	https://doi.org/10.1111/jeb.13271	Conlon, BH; Frey, E; Rosenkranz, P; Locke, B; Moritz, RFA; Routtu, J	The role of epistatic interactions underpinning resistance to parasitic Varroa mites in haploid honey bee (Apis mellifera) drones	JOURNAL OF EVOLUTIONARY BIOLOGY	31	801	809		10.1111/jeb.13271	The Red Queen hypothesis predicts that host-parasite coevolutionary dynamics can select for host resistance through increased genetic diversity, recombination and evolutionary rates. However, in haplodiploid organisms such as the honeybee (Apis mellifera), models suggest the selective pressure is weaker than in diploids. Haplodiploid sex determination, found in A.mellifera, can allow deleterious …
2	1	2	1	3	within an individuals lifespan (single generation)	no spatial aspect	single species laboratory system - no environmental aspect	gene/sequence fragment (e.g. part of CYTB, COI, MHC, 16S)	both	Kathrin Naepflin	2018	https://doi.org/10.1128/JVI.00447-18	Wang, JY; Shaban, NM; Land, AM; Brown, WL; Harris, RS	Simian Immunodeficiency Virus Vif and Human APOBEC3B Interactions Resemble Those between HIV-1 Vif and Human APOBEC3G	JOURNAL OF VIROLOGY	92			UNSP e00447-18	10.1128/JVI.00447-18	Several members of the APOBEC3 DNA cytosine deaminase family can potently inhibit Vif-deficient human immunodeficiency virus type 1 (HIV-1) by catalyzing cytosine deamination in viral cDNA and impeding reverse transcription. HIV-1 counteracts restriction with the virally encoded Vif protein, which targets relevant APOBEC3 proteins for proteasomal degradation. HIV-1 Vif is optimized for degrading …
2	3	3	1	5	within an individuals lifespan (single generation)	small spatial scale (couple of populations)	single species laboratory system - environmental aspect present	gene/sequence fragment (e.g. part of CYTB, COI, MHC, 16S)	both	Kathrin Naepflin	2018	https://doi.org/10.1111/ppa.12834	Hulin, MT; Mansfield, JW; Brain, P; Xu, X; Jackson, RW; Harrison, RJ	Characterization of the pathogenicity of strains of Pseudomonas syringae towards cherry and plum	PLANT PATHOLOGY	67	1177	1193		10.1111/ppa.12834	Bacterial canker is a major disease of Prunus avium (cherry), Prunus domestica (plum) and other stone fruits. It is caused by pathovars within the Pseudomonas syringae species complex including P.syringae pv. morsprunorum (Psm) race 1 (R1), Psm race 2 (R2) and P.syringae pv. syringae (Pss). Psm R1 and Psm R2 were originally designated as the same pathovar; however, phylogenetic analysis revealed …
1	1	1	7	2	none	no spatial aspect	none - theoretical	whole genome	Host	Kathrin Naepflin	2018	https://doi.org/10.1089/cmb.2018.0007	Boenn, M	ShRangeSim: Simulation of Single Nucleotide Polymorphism Clusters in Next-Generation Sequencing Data	JOURNAL OF COMPUTATIONAL BIOLOGY	25	613	622		10.1089/cmb.2018.0007	Genomic variations are in the focus of research to uncover mechanisms of host-pathogen interactions and diseases such as cancer. Nowadays, next-generation sequencing (NGS) data are analyzed through dedicated pipelines to detect them. Surrogate NGS data in conjunction with genomic variations help to evaluate pipelines and validate their outcomes, fostering selection of proper tools for a given sci…
2	1	3	2	3	within an individuals lifespan (single generation)	no spatial aspect	single species laboratory system - environmental aspect present	full gene/regulator	Host	Kathrin Naepflin	2018	https://doi.org/10.3389/fimmu.2018.01206	Portet, A; Galinier, R; Pinaud, S; Portela, J; Nowacki, F; Gourbal, B; Duval, D	BgTEP: An Antiprotease Involved in Innate Immune Sensing in Biomphalaria glabrata	FRONTIERS IN IMMUNOLOGY	9			1206	10.3389/fimmu.2018.01206	Insect thioester-containing protein (iTEP) is the most recently defined group among the thioester-containing protein (TEP) superfamily. TEPs are key components of the immune system, and iTEPs from flies and mosquitoes were shown to be major immune weapons. Initially characterized from insects, TEP genes homologous to iTEP were further described from several other invertebrates including arthropod…
1	1	1	1	2	none	no spatial aspect	none - theoretical	gene/sequence fragment (e.g. part of CYTB, COI, MHC, 16S)	Host	Kathrin Naepflin	2018	https://doi.org/10.1017/S0031182017001159	Penman, BS; Gupta, S	Detecting signatures of past pathogen selection on human HLA loci: are there needles in the haystack?	PARASITOLOGY	145	731	739		10.1017/S0031182017001159	Human leucocyte antigens (HLAs) are responsible for the display of peptide fragments for recognition by T-cell receptors. The gene family encoding them is thus integral to human adaptive immunity, and likely to be under strong pathogen selection. Despite this, it has proved difficult to demonstrate specific examples of pathogen-HLA coevolution. Selection from multiple pathogens simultaneously cou…
2	3	4	2	5	within an individuals lifespan (single generation)	small spatial scale (couple of populations)	multiple species laboratory system - no environmental aspect present	full gene/regulator	Pathogen	Kathrin Naepflin	2018	https://doi.org/10.1016/j.virol.2018.01.029	Laufer, M; Mohammad, H; Maiss, E; Richert-Poggeler, K; Dall'Ara, M; Ratti, C; Gilmer, D; Liebe, S; Varrelmann, M	Biological properties of Beet soil-borne mosaic virus and Beet necrotic yellow vein virus cDNA clones produced by isothermal in vitro recombination: Insights for reassortant appearance	VIROLOGY	518	25	33		10.1016/j.virol.2018.01.029	Two members of the Benyviridae family and genus Benyvirus, Beet soil-borne mosaic virus (BSBMV) and Beet necrotic yellow vein virus (BNYVV), possess identical genome organization, host range and high sequence similarity; they infect Beta vulgaris with variable symptom expression. In the US, mixed infections are described with limited information about viral interactions. Vectors suitable for agro…
1	3	8	7	4	none	small spatial scale (couple of populations)	multiple species in the wild - environment constant	whole genome	Pathogen	Lutz Becks	2018	https://doi.org/10.3389/fgene.2018.00130	Syme, RA; Martin, A; Wyatt, NA; Lawrence, JA; Muria-Gonzalez, MJ; Friesen, TL; Ellwood, SR	Transposable Element Genomic Fissuring in &ITPyrenophora teres&IT Is Associated With Genome Expansion and Dynamics of Host-Pathogen Genetic Interactions	FRONTIERS IN GENETICS	9			130	10.3389/fgene.2018.00130	Pyrenophora teres, P. teres f. teres (PTT) and P. teres f. maculate (PTM) cause significant diseases in barley, but little is known about the large-scale genomic differences that may distinguish the two forms. Comprehensive genome assemblies were constructed from long DNA reads, optical and genetic maps. As repeat masking in fungal genomes influences the final gene annotations, an accurate and re…
1	1	6	7	2	none	no spatial aspect	single species in the wild - environment constant	whole genome	Pathogen	Lutz Becks	2018	https://doi.org/10.1371/journal.pcbi.1006117	De Maio, N; Worby, CJ; Wilson, DJ; Stoesser, N	Bayesian reconstruction of transmission within outbreaks using genomic variants	PLOS COMPUTATIONAL BIOLOGY	14			e1006117	10.1371/journal.pcbi.1006117	Pathogen genome sequencing can reveal details of transmission histories and is a powerful tool in the fight against infectious disease. In particular, within-host pathogen genomic variants identified through heterozygous nucleotide base calls are a potential source of information to identify linked cases and infer direction and time of transmission. However, using such data effectively to model d…
6	5	9	1	11	speciation time (large tree)	global spatial scale	multiple species in the wild - environment changing	gene/sequence fragment (e.g. part of CYTB, COI, MHC, 16S)	both	Lutz Becks	2018	https://doi.org/10.1111/mec.14558	Holzer, AS; Bartosova-Sojkova, P; Born-Torrijos, A; Lovy, A; Hartigan, A; Fiala, I	The joint evolution of the Myxozoa and their alternate hosts: A cnidarian recipe for success and vast biodiversity	MOLECULAR ECOLOGY	27	1651	1666		10.1111/mec.14558	The relationships between parasites and their hosts are intimate, dynamic and complex; the evolution of one is inevitably linked to the other. Despite multiple origins of parasitism in the Cnidaria, only parasites belonging to the Myxozoa are characterized by a complex life cycle, alternating between fish and invertebrate hosts, as well as by high species diversity. This inspired us to examine th…
6	3	8	1	9	speciation time (large tree)	small spatial scale (couple of populations)	multiple species in the wild - environment constant	gene/sequence fragment (e.g. part of CYTB, COI, MHC, 16S)	Pathogen	Lutz Becks	2018	https://doi.org/10.1016/j.virol.2018.01.014	Gouilh, MA; Puechmaille, SJ; Diancourt, L; Vandenbogaert, M; Serra-Cobo, J; Roig, ML; Brown, P; Moutou, F; Caro, V; Vabret, A; Manuguerra, JC	SARS-CoV related Betacoronavirus and diverse Alphacoronavirus members found in western old-world	VIROLOGY	517	88	97		10.1016/j.virol.2018.01.014	The emergence of SARS-CoV and MERS-CoV, triggered the discovery of a high diversity of coronaviruses in bats. Studies from Europe have shown that coronaviruses circulate in bats in France but this reflects only a fraction of the whole diversity. In the current study the diversity of coronaviruses circulating in western Europe was extensively explored. Ten alphacoronaviruses in eleven bat species …
1	2	6	7	3	none	local (one population)	single species in the wild - environment constant	whole genome	Pathogen	Lutz Becks	2018	https://doi.org/10.1534/g3.117.300429	Toenshoff, ER; Fields, PD; Bourgeois, YX; Ebert, D	The End of a 60-year Riddle: Identification and Genomic Characterization of an Iridovirus, the Causative Agent of White Fat Cell Disease in Zooplankton	G3-GENES GENOMES GENETICS	8	1259	1272		10.1534/g3.117.300429	The planktonic freshwater crustacean of the genus Daphnia are a model system for biomedical research and, in particular, invertebrate-parasite interactions. Up until now, no virus has been characterized for this system. Here we report the discovery of an iridovirus as the causative agent of White Fat Cell Disease (WFCD) in Daphnia. WFCD is a highly virulent disease of Daphnia that can easily be c…
1	1	2	1	2	none	no spatial aspect	single species laboratory system - no environmental aspect	gene/sequence fragment (e.g. part of CYTB, COI, MHC, 16S)	Pathogen	Lutz Becks	2018	https://doi.org/10.1111/mpp.12563	Kind, S; Schurack, S; Hinsch, J; Tudzynski, P	Brachypodium distachyon as alternative model host system for the ergot fungus Claviceps purpurea	MOLECULAR PLANT PATHOLOGY	19	1005	1011		10.1111/mpp.12563	To investigate its susceptibility to ergot infection, we inoculated Brachypodium distachyon with Claviceps purpurea and compared the infection symptoms with those on rye (Secale cereale). We showed that, after inoculation of Brachypodium with Claviceps, the same disease symptoms occurred in comparable temporal and spatial patterns to those on rye. The infection rate of Claviceps on this host was …
5	1	5	3	6	speciation time (small tree)	no spatial aspect	multiple species laboratory system - environmental aspect present	gene family/microsatellites	Pathogen	Lutz Becks	2018	https://doi.org/10.1186/s12862-018-1149-6	Pereira, SS; Jackson, AP	UDP-glycosyltransferase genes in trypanosomatid genomes have diversified independently to meet the distinct developmental needs of parasite adaptations	BMC EVOLUTIONARY BIOLOGY	18			31	10.1186/s12862-018-1149-6	Background: Trypanosomatid parasites such as Trypanosoma spp. and Leishmania spp. are a major source of infectious disease in humans and domestic animals worldwide. Fundamental to the host-parasite interactions of these potent pathogens are their cell surfaces, which are highly decorated with glycosylated proteins and other macromolecules. Trypanosomatid genomes contain large multi-copy gene fami…
2	1	2	6	3	within an individuals lifespan (single generation)	no spatial aspect	single species laboratory system - no environmental aspect	exome/transcriptome	both	Lutz Becks	2018	https://doi.org/10.1128/mBio.00473-18	Low, LY; Harrison, PF; Gould, J; Powell, DR; Choo, JM; Forster, SC; Chapman, R; Gearing, LJ; Cheung, JK; Hertzog, P; Rood, JI	Concurrent Host-Pathogen Transcriptional Responses in a Clostridium perfringens Murine Myonecrosis Infection	MBIO	9			e00473-18	10.1128/mBio.00473-18	To obtain an insight into host-pathogen interactions in clostridial myonecrosis, we carried out comparative transcriptome analysis of both the bacterium and the host in a murine Clostridium perfringens infection model, which is the first time that such an investigation has been conducted. Analysis of the host transcriptome from infected muscle tissues indicated that many genes were upregulated co…
3	1	6	7	4	few generations	no spatial aspect	single species in the wild - environment constant	whole genome	Pathogen	Lutz Becks	2018	https://doi.org/10.1128/mBio.02125-17	Pelzek, AJ; Shopsin, B; Radke, EE; Tam, K; Ueberheide, BM; Fenyo, D; Brown, SM; Li, QH; Rubin, A; Fulmer, Y; Chiang, WK; Hernandez, DN; El Bannoudi, H; Sause, WE; Sommerfield, A; Thomsen, IP; Miller, AO; Torres, VJ; Silverman, GJ	Human Memory B Cells Targeting Staphylococcus aureus Exotoxins Are Prevalent with Skin and Soft Tissue Infection	MBIO	9			e02125-17	10.1128/mBio.02125-17	Staphylococcus aureus is a Gram-positive opportunistic pathogen that causes superficial and invasive infections in the hospital and community. High mortality from infection emphasizes the need for improved methods for prevention and treatment. Although S. aureus possesses an arsenal of virulence factors that contribute to evasion of host defenses, few studies have examined long-term humoral and B…
5	1	7	7	6	speciation time (small tree)	no spatial aspect	single species in the wild - environment changing	whole genome	both	Lutz Becks	2018	https://doi.org/10.1093/molbev/msx304	Wymant, C; Hall, M; Ratmann, O; Bonsall, D; Golubchik, T; de Cesare, M; Gall, A; Cornelissen, M; Fraser, C	PHYLOSCANNER: Inferring Transmission from Within- and Between-Host Pathogen Genetic Diversity	MOLECULAR BIOLOGY AND EVOLUTION	35	719	733		10.1093/molbev/msx304	A central feature of pathogen genomics is that different infectious particles (virions and bacterial cells) within an infected individual may be genetically distinct, with patterns of relatedness among infectious particles being the result of both within-host evolution and transmission from one host to the next. Here, we present a new software tool, phyloscanner, which analyses pathogen diversity…
2	1	8	6	3	within an individuals lifespan (single generation)	no spatial aspect	multiple species in the wild - environment constant	exome/transcriptome	Pathogen	Lutz Becks	2018	https://doi.org/10.1007/s00299-017-2244-7	Ajengui, A; Bertolini, E; Ligorio, A; Chebil, S; Ippolito, A; Sanzani, SM	Comparative transcriptome analysis of two citrus germplasms with contrasting susceptibility to Phytophthora nicotianae provides new insights into tolerance mechanisms	PLANT CELL REPORTS	37	483	499		10.1007/s00299-017-2244-7	Host perception of Phytophthora nicotianae switching to necrotrophy is fundamental for disease tolerance of citrus. It involves an HR-like response, strengthening of the cell wall structure and hormonal signaling. Stem rot caused by P. nicotianae is a worldwide disease of several important crops, including citrus. Given the growing awareness of chemical fungicides drawbacks, genetic improvement o…
5	3	6	7	8	speciation time (small tree)	small spatial scale (couple of populations)	single species in the wild - environment constant	whole genome	Pathogen	Lutz Becks	2018	https://doi.org/10.1186/s13073-018-0521-x	Last, AR; Pickering, H; Roberts, CH; Coll, F; Phelan, J; Burr, SE; Cassama, E; Nabicassa, M; Seth-Smith, HMB; Hadfield, J; Cutcliffe, LT; Clarke, IN; Mabey, DCW; Bailey, RL; Clark, TG; Thomson, NR; Holland, MJ	Population-based analysis of ocular Chlamydia trachomatis in trachoma- endemic West African communities identifies genomic markers of disease severity	GENOME MEDICINE	10			15	10.1186/s13073-018-0521-x	Background: Chlamydia trachomatis (Ct) is the most common infectious cause of blindness and bacterial sexually transmitted infection worldwide. Ct strain-specific differences in clinical trachoma suggest that genetic polymorphisms in Ct may contribute to the observed variability in severity of clinical disease. Methods: Using Ct whole genome sequences obtained directly from conjunctival swabs, we…
1	1	2	7	2	none	no spatial aspect	single species laboratory system - no environmental aspect	whole genome	Pathogen	Lutz Becks	2018	https://doi.org/10.3389/fcimb.2018.00030	Marcoleta, AE; Varas, MA; Ortiz-Severin, J; Vasquez, L; Berrios-Pasten, C; Sabag, AV; Chavez, FP; Allende, ML; Santiviago, CA; Monasterio, O; Lagos, R	Evaluating Different Virulence Traits of Klebsiella pneumoniae Using Dictyostelium discoideum and Zebrafish Larvae as Host Models	FRONTIERS IN CELLULAR AND INFECTION MICROBIOLOGY	8			30	10.3389/fcimb.2018.00030	Multiresistant and invasive hypervirulent Klebsiella pneumoniae strains have become one of the most urgent bacterial pathogen threats. Recent analyses revealed a high genomic plasticity of this species, harboring a variety of mobile genetic elements associated with virulent strains, encoding proteins of unknown function whose possible role in pathogenesis have not been addressed. K. pneumoniae vi…
5	1	6	7	6	speciation time (small tree)	no spatial aspect	single species in the wild - environment constant	whole genome	Pathogen	Lutz Becks	2018	https://doi.org/10.1186/s12864-018-4498-z	Ruesen, C; Chaidir, L; van Laarhoven, A; Dian, S; Ganiem, AR; Nebenzahl-Guimaraes, H; Huynen, MA; Alisjahbana, B; Dutilh, BE; van Crevel, R	Large-scale genomic analysis shows association between homoplastic genetic variation in Mycobacterium tuberculosis genes and meningeal or pulmonary tuberculosis	BMC GENOMICS	19			122	10.1186/s12864-018-4498-z	Background: Meningitis is the most severe manifestation of tuberculosis. It is largely unknown why some people develop pulmonary TB (PTB) and others TB meningitis (TBM); we examined if the genetic background of infecting M. tuberculosis strains may be relevant. Methods: We whole-genome sequenced M. tuberculosis strains isolated from 322 HIV-negative tuberculosis patients from Indonesia and compar…
1	3	6	3	4	none	small spatial scale (couple of populations)	single species in the wild - environment constant	gene family/microsatellites	Pathogen	Lutz Becks	2018	https://doi.org/10.1534/genetics.117.300481	MacPherson, A; Otto, SP; Nuismer, SL	Keeping Pace with the Red Queen: Identifying the Genetic Basis of Susceptibility to Infectious Disease	GENETICS	208	779	789		10.1534/genetics.117.300481	Genome-wide association studies are widely used to identify disease genes conferring resistance/susceptibility to infectious diseases. Using a combination of mathematical models and simulations, we demonstrate that genetic interactions between hosts and parasites [genotype-by-genotype (G x G) interactions] can drastically affect the results of these association scans and hamper our ability to det…
3	2	7	5	5	few generations	local (one population)	single species in the wild - environment changing	reduced representation of genome (RAD-seq, GBS, Seq capture)	Pathogen	Lutz Becks	2018	https://doi.org/10.1038/s41598-018-20158-x	Queiros, J; Alves, PC; Vicente, J; Gortazar, C; de la Fuente, J	Genome-wide associations identify novel candidate loci associated with genetic susceptibility to tuberculosis in wild boar	SCIENTIFIC REPORTS	8			1980	10.1038/s41598-018-20158-x	Tuberculosis (TB) affects a wide range of host species worldwide. Understanding host-pathogen co-evolution remains a global challenge owing to complex interactions among host genetic factors, pathogen traits and environmental conditions. We used an endemic wild boar population that had undergone a huge increase in Mycobacterium bovis infection prevalence, from 45% in 2002/06 to 83% in 2009/12, to…
2	1	5	6	3	within an individuals lifespan (single generation)	no spatial aspect	multiple species laboratory system - environmental aspect present	exome/transcriptome	Pathogen	Lutz Becks	2018	https://doi.org/10.1186/s12862-018-1123-3	Krishnan, P; Ma, X; McDonald, BA; Brunner, PC	Widespread signatures of selection for secreted peptidases in a fungal plant pathogen	BMC EVOLUTIONARY BIOLOGY	18			7	10.1186/s12862-018-1123-3	Background: Fungal plant pathogens secrete a large arsenal of hydrolytic enzymes during the course of infection, including peptidases. Secreted peptidases have been extensively studied for their role as effectors. In this study, we combined transcriptomics, comparative genomics and evolutionary analyses to investigate all 39 secreted peptidases in the fungal wheat pathogen Zymoseptoria tritici an…
1	1	2	6	2	none	no spatial aspect	single species laboratory system - no environmental aspect	exome/transcriptome	Pathogen	Lutz Becks	2018	https://doi.org/10.1080/20013078.2018.1428004	Eichenberger, RM; Talukder, MH; Field, MA; Wangchuk, P; Giacomin, P; Loukas, A; Sotillo, J	Characterization of Trichuris muris secreted proteins and extracellular vesicles provides new insights into host-parasite communication	JOURNAL OF EXTRACELLULAR VESICLES	7			1428004	10.1080/20013078.2018.1428004	Whipworms are parasitic nematodes that live in the gut of more than 500 million people worldwide. Owing to the difficulty in obtaining parasite material, the mouse whipworm Trichuris muris has been extensively used as a model to study human whipworm infections. These nematodes secrete a multitude of compounds that interact with host tissues where they orchestrate a parasitic existence. Herein we …
2	1	2	1	3	within an individuals lifespan (single generation)	no spatial aspect	single species laboratory system - no environmental aspect	gene/sequence fragment (e.g. part of CYTB, COI, MHC, 16S)	Pathogen	Staffan Bensch	2018	https://doi.org/10.2741/4646	Temeyer, KB	Molecular biology of tick acetylcholinesterases	FRONTIERS IN BIOSCIENCE-LANDMARK	23	1320	1337		10.2741/4646	Ticks vector many pathogens with major health and economic impacts and have developed resistance to most acaricides used for tick control Organophosphate (OP) acaricides target acetylcholinesterase (AChE) critical to tick central nervous system function. Mutations producing tick AChEs resistant to OPs were characterized, but tick OP-resistance is not fully elucidated, due to remarkable complexity…
2	2	9	7	4	within an individuals lifespan (single generation)	local (one population)	multiple species in the wild - environment changing	whole genome	Pathogen	Staffan Bensch	2018	https://doi.org/10.1093/ve/vey013	Nelson, CW; Sibley, SD; Kolokotronis, SO; Hamer, GL; Newman, CM; Anderson, TK; Walker, ED; Kitron, UD; Brawn, JD; Ruiz, MO; Goldberg, TL	Selective constraint and adaptive potential of West Nile virus within and among naturally infected avian hosts and mosquito vectors	VIRUS EVOLUTION	4			UNSP vey013	10.1093/ve/vey013	Arthropod-borne viruses are among the most genetically constrained RNA viruses, yet they have a remarkable propensity to adapt and emerge. We studied wild birds and mosquitoes naturally infected with West Nile virus (WNV) in a 'hot spot' of virus transmission in Chicago, IL, USA. We generated full coding WNV genome sequences from spatiotemporally matched bird and mosquito samples using high-throu…
1	1	3	7	2	none	no spatial aspect	single species laboratory system - environmental aspect present	whole genome	Pathogen	Staffan Bensch	2018	https://doi.org/10.1007/978-1-4939-7383-5_16	Lin, T; Gao, LH	Genome-Wide Mutagenesis in Borrelia burgdorferi	BORRELIA BURGDORFERI: METHODS AND PROTOCOLS	1690	201	223		10.1007/978-1-4939-7383-5_16	Signature-tagged mutagenesis (STM) is a functional genomics approach to identify bacterial virulence determinants and virulence factors by simultaneously screening multiple mutants in a single host animal, and has been utilized extensively for the study of bacterial pathogenesis, host-pathogen interactions, and spirochete and tick biology. The signature-tagged transposon mutagenesis has been deve…
2	1	3	1	3	within an individuals lifespan (single generation)	no spatial aspect	single species laboratory system - environmental aspect present	gene/sequence fragment (e.g. part of CYTB, COI, MHC, 16S)	Host	Staffan Bensch	2018	https://doi.org/10.1094/PHYTO-12-16-0448-R	Fodor, J; Kaman-Toth, E; Danko, T; Schwarczinger, I; Bozso, Z; Pogany, M	Description of the Nicotiana benthamiana-Cercospora nicotianae Pathosystem	PHYTOPATHOLOGY	108	149	155		10.1094/PHYTO-12-16-0448-R	Nicotiana benthamiana is a valuable model organism in plant biology research. This report describes its extended applicability in the field of molecular plant pathology by introducing a nonbiotrophic fungal pathogen Cercospora nicotianae that can be conveniently used under laboratory conditions, consistently induces a necrotic leaf spot disease on Nicotiana benthamiana, and is specialized on sola…
2	2	6	1	4	within an individuals lifespan (single generation)	local (one population)	single species in the wild - environment constant	gene/sequence fragment (e.g. part of CYTB, COI, MHC, 16S)	both	Staffan Bensch	2018	https://doi.org/10.1016/j.jiph.2017.03.009	Khademvatan, S; Masjedizadeh, R; Yousefi-Razin, E; Mahbodfar, H; Rahim, F; Yousefi, E; Foroutan, M	PCR-based molecular characterization of Blastocystis hominis subtypes in southwest of Iran	JOURNAL OF INFECTION AND PUBLIC HEALTH	11	43	47		10.1016/j.jiph.2017.03.009	Blastocystis hominis is the most common intestinal parasite found in humans and many other hosts. Pathogenicity of Blastocystis sp. remains controversial and it has been suggested that it may be associated with certain subtypes of organism. The aim of this study was to evaluate the molecular epidemiology of B. hominis and its subtype distribution in Ahvaz, southwest of Iran. During 2012-2014, a t…
1	1	2	1	2	none	no spatial aspect	single species laboratory system - no environmental aspect	gene/sequence fragment (e.g. part of CYTB, COI, MHC, 16S)	Pathogen	Staffan Bensch	2018	https://doi.org/10.1016/j.mimet.2017.11.019	Vu, TX; Ngo, TT; Mai, LTD; Bui, TT; Le, DH; Bui, HTV; Nguyen, HQ; Ngo, BX; Tran, VT	A highly efficient Agrobacterium tumefaciens-mediated transformation system for the postharvest pathogen Penicillium digitatum using DsRed and GFP to visualize citrus host colonization	JOURNAL OF MICROBIOLOGICAL METHODS	144	134	144		10.1016/j.mimet.2017.11.019	Penicillium digitatum is a major postharvest pathogen of citrus crops. This fungus broadly spreads worldwide and causes green mold disease, which results in severe losses for citrus production. Understanding of the citrus infection by P. digitatum may help develop effective strategies for controlling this pathogen. In this study, we have characterized a virulent strain of P. digitatum isolated in…
1	1	2	7	2	none	no spatial aspect	single species laboratory system - no environmental aspect	whole genome	Pathogen	Staffan Bensch	2018	https://doi.org/10.1534/g3.117.300196	Wyatt, NA; Richards, JK; Brueggeman, RS; Friesen, TL	Reference Assembly and Annotation of the Pyrenophora teres f. teres Isolate 0-1	G3-GENES GENOMES GENETICS	8	1	8		10.1534/g3.117.300196	Pyrenophora teres f. teres, the causal agent of net form net blotch (NFNB) of barley, is a destructive pathogen in barley-growing regions throughout the world. Typical yield losses due to NFNB range from 10 to 40%; however, complete loss has been observed on highly susceptible barley lines where environmental conditions favor the pathogen. Currently, genomic resources for this economically import…
1	1	2	1	2	none	no spatial aspect	single species laboratory system - no environmental aspect	gene/sequence fragment (e.g. part of CYTB, COI, MHC, 16S)	Pathogen	Staffan Bensch	2018	https://doi.org/10.1128/IAI.00784-17	Herrero-Fresno, A; Espinel, IC; Spiegelhauer, MR; Guerra, PR; Andersen, KW; Olsen, JE	The Homolog of the Gene bstA of the BTP1 Phage from Salmonella enterica Serovar Typhimurium ST313 Is an Antivirulence Gene in Salmonella enterica Serovar Dublin	INFECTION AND IMMUNITY	86			e00784-17	10.1128/IAI.00784-17	In a previous study, a novel virulence gene, bstA, identified in a Salmonella enterica serovar Typhimurium sequence type 313 (ST313) strain was found to be conserved in all published Salmonella enterica serovar Dublin genomes. In order to analyze the role of this gene in the host-pathogen interaction in S. Dublin, a mutant where this gene was deleted (S. Dublin Delta bstA) and a mutant which was …
4	2	9	7	6	many generations	local (one population)	multiple species in the wild - environment changing	whole genome	Pathogen	Staffan Bensch	2018	https://doi.org/10.1038/ismej.2017.157	Arkhipova, K; Skvortsov, T; Quinn, JP; McGrath, JW; Allen, CCR; Dutilh, BE; McElarney, Y; Kulakov, LA	Temporal dynamics of uncultured viruses: a new dimension in viral diversity	ISME JOURNAL	12	199	211		10.1038/ismej.2017.157	Recent work has vastly expanded the known viral genomic sequence space, but the seasonal dynamics of viral populations at the genome level remain unexplored. Here we followed the viral community in a freshwater lake for 1 year using genome-resolved viral metagenomics, combined with detailed analyses of the viral community structure, associated bacterial populations and environmental variables. We…
4	1	3	7	5	many generations	no spatial aspect	single species laboratory system - environmental aspect present	whole genome	Pathogen	Staffan Bensch	2017	https://doi.org/10.1016/j.chom.2017.10.010	De Sordi, L; Khanna, V; Debarbieux, L	The Gut Microbiota Facilitates Drifts in the Genetic Diversity and Infectivity of Bacterial Viruses	CELL HOST & MICROBE	22	801	#ERROR!		10.1016/j.chom.2017.10.010	The intestinal microbiota and human health are intimately linked, but interactions between bacteria and bacteriophages in the context of the mammalian intestine remain largely unexplored. We used comparative population genomics to study a tripartite network consisting of a virulent bacteriophage, its bacterial host, and a phage-insensitive bacterial strain both in vitro and within the murine gut.…
6	5	9	7	11	speciation time (large tree)	global spatial scale	multiple species in the wild - environment changing	whole genome	Pathogen	Staffan Bensch	2017	https://doi.org/10.3389/fmicb.2017.02485	Kiu, R; Caim, S; Alexander, S; Pachori, P; Hall, LJ	Probing Genomic Aspects of the Multi-Host Pathogen Clostridium perfringens Reveals Significant Pangenome Diversity, and a Diverse Array of Virulence Factors	FRONTIERS IN MICROBIOLOGY	8			2485	10.3389/fmicb.2017.02485	Clostridium perfringens is an important cause of animal and human infections, however information about the genetic makeup of this pathogenic bacterium is currently limited. In this study, we sought to understand and characterise the genomic variation, pangenomic diversity, and key virulence traits of 56 C. perfringens strains which included 51 public, and 5 newly sequenced and annotated genomes …
5	1	7	7	6	speciation time (small tree)	no spatial aspect	single species in the wild - environment changing	whole genome	Pathogen	Staffan Bensch	2017	https://doi.org/10.3389/fmicb.2017.02389	Zimpel, CK; Brandao, PE; de Souza, AF; de Souza, RF; Ikuta, CY; Neto, JSF; Camargo, NCS; Heinemann, MB; Guimaraes, AMS	Complete Genome Sequencing of Mycobacterium bovis SP38 and Comparative Genomics of Mycobacterium bovis and M-tuberculosis Strains	FRONTIERS IN MICROBIOLOGY	8			2389	10.3389/fmicb.2017.02389	Mycobacterium bovis causes bovine tuberculosis and is the main organism responsible for zoonotic tuberculosis in humans. We performed the sequencing, assembly and annotation of a Brazilian strain of M. bovis named SP38, and performed comparative genomics of M. bovis genomes deposited in GenBank. M. bovis SP38 has a traditional tuberculous mycobacterium genome of 4,347,648 bp, with 65.5% GC, and 4…
1	1	2	7	2	none	no spatial aspect	single species laboratory system - no environmental aspect	whole genome	Pathogen	Staffan Bensch	2017	https://doi.org/10.1038/s41467-017-02035-9	Hartmann, BM; Albrecht, RA; Zaslavsky, E; Nudelman, G; Pincas, H; Marjanovic, N; Schotsaert, M; Martinez-Romero, C; Fenutria, R; Ingram, JP; Ramos, I; Fernandez-Sesma, A; Balachandran, S; Garcia-Sastre, A; Sealfon, SC	Pandemic H1N1 influenza A viruses suppress immunogenic RIPK3-driven dendritic cell death	NATURE COMMUNICATIONS	8			1931	10.1038/s41467-017-02035-9	The risk of emerging pandemic influenza A viruses (IAVs) that approach the devastating 1918 strain motivates finding strain-specific host-pathogen mechanisms. During infection, dendritic cells (DC) mature into antigen-presenting cells that activate T cells, linking innate to adaptive immunity. DC infection with seasonal IAVs, but not with the 1918 and 2009 pandemic strains, induces global RNA deg…
1	3	7	5	4	none	small spatial scale (couple of populations)	single species in the wild - environment changing	reduced representation of genome (RAD-seq, GBS, Seq capture)	Host	Vincenzo Ellis	2017	https://doi.org/10.1111/eva.12514	Donaldson, ME; Davy, CM; Willis, CKR; McBurney, S; Park, A; Kyle, CJ	Profiling the immunome of little brown myotis provides a yardstick for measuring the genetic response to white-nose syndrome	EVOLUTIONARY APPLICATIONS	10	1076	1090		10.1111/eva.12514	White-nose syndrome (WNS) has devastated populations of hibernating bats in eastern North America, leading to emergency conservation listings for several species including the previously ubiquitous little brown myotis (Myotis lucifugus). However, some bat populations near the epicenter of the WNS panzootic appear to be stabilizing after initial precipitous declines, which could reflect a selectiv…
1	1	2	3	2	none	no spatial aspect	single species laboratory system - no environmental aspect	gene family/microsatellites	Pathogen	Vincenzo Ellis	2017	https://doi.org/10.1007/s12355-017-0512-z	Scindiya, M; Malathi, P; Kaverinathan, K; Viswanathan, R; Sundar, AR	Molecular Characterization of Pathogenicity Gene Homologs in Colletotrichum falcatum Causing Red Rot in Sugarcane	SUGAR TECH	19	563	572		10.1007/s12355-017-0512-z	Variation in Colletotrichum falcatum causing red rot disease of sugarcane is well established at cultural, pathogenic and molecular level. However, limited information is available on genes responsible for pathogen virulence and its pathogenesis. To understand virulence in C. falcatum, detailed studies were taken up using phylogenetically differentiated two isolates viz., Cf671 and Cf92020 vary i…
1	1	2	7	2	none	no spatial aspect	single species laboratory system - no environmental aspect	whole genome	Pathogen	Vincenzo Ellis	2017	https://doi.org/10.1128/mBio.01919-17	Habig, M; Quade, J; Stukenbrock, EH	Forward Genetics Approach Reveals Host Genotype-Dependent Importance of Accessory Chromosomes in the Fungal Wheat Pathogen Zymoseptoria tritici	MBIO	8			e01919-17	10.1128/mBio.01919-17	The fungal wheat pathogen Zymoseptoria tritici possesses a large complement of accessory chromosomes showing presence/absence polymorphism among isolates. These chromosomes encode hundreds of genes; however, their functional role and why the chromosomes have been maintained over long evolutionary times are so far not known. In this study, we addressed the functional relevance of eight accessory c…
1	1	2	7	2	none	no spatial aspect	single species laboratory system - no environmental aspect	whole genome	Pathogen	Vincenzo Ellis	2017	https://doi.org/10.1016/j.fgb.2017.08.008	Upadhya, R; Lam, WC; Maybruck, BT; Donlin, MJ; Chang, AL; Kayode, S; Ormerod, KL; Fraser, JA; Doering, TL; Lodge, JK	A fluorogenic C. neoformans reporter strain with a robust expression of mcherry expressed from a safe haven site in the genome	FUNGAL GENETICS AND BIOLOGY	108	13	25		10.1016/j.fgb.2017.08.008	C. neoformans is an encapsulated fungal pathogen with defined asexual and sexual life cycles. Due to the availability of genetic and molecular tools for its manipulation, it has become a model organism for studies of fungal pathogens, even though it lacks a reliable system for maintaining DNA fragments as extrachromosomal plasmids. To compensate for this deficiency, we identified a genomic gene-f…
5	4	8	7	9	speciation time (small tree)	species range	multiple species in the wild - environment constant	whole genome	Pathogen	Vincenzo Ellis	2017	https://doi.org/10.3389/fcimb.2017.00459	Nourdin-Galindo, G; Sanchez, P; Molina, CF; Espinoza-Rojas, DA; Oliver, C; Ruiz, P; Vargas-Chacoff, L; Carcamo, JG; Figueroa, JE; Mancilla, M; Maracaja-Coutinho, V; Yanez, AJ	Comparative Pan-Genome Analysis of Piscirickettsia salmonis Reveals Genomic Divergences within Genogroups	FRONTIERS IN CELLULAR AND INFECTION MICROBIOLOGY	7			459	10.3389/fcimb.2017.00459	Piscirickettsia salmonis is the etiological agent of salmonid rickettsial septicemia, a disease that seriously affects the salmonid industry. Despite efforts to genomically characterize P. salmonis, functional information on the life cycle, pathogenesis mechanisms, diagnosis, treatment, and control of this fish pathogen remain lacking. To address this knowledge gap, the present study conducted an…
6	2	2	7	8	speciation time (large tree)	local (one population)	single species laboratory system - no environmental aspect	whole genome	Pathogen	Vincenzo Ellis	2017	https://doi.org/10.1038/s41598-017-13901-3	Signor, S	Population genomics of Wolbachia and mtDNA in Drosophila simulans from California	SCIENTIFIC REPORTS	7			13369	10.1038/s41598-017-13901-3	Wolbachia pipientis is an intracellular endosymbiont infecting many arthropods and filarial nematodes. Little is known about the short-term evolution of Wolbachia or its interaction with its host. Wolbachia is maternally inherited, resulting in co-inheritance of mitochondrial organelles such as mtDNA. Here I explore the evolution of Wolbachia, and the relationship between Wolbachia and mtDNA, usi…
1	1	2	6	2	none	no spatial aspect	single species laboratory system - no environmental aspect	exome/transcriptome	Pathogen	Vincenzo Ellis	2017	https://doi.org/10.1186/s12864-017-4163-y	Kessler, RL; Pavoni, DP; Krieger, MA; Probst, CM	Trypanosoma cruzi specific mRNA amplification by in vitro transcription improves parasite transcriptomics in hostparasite RNA mixtures	BMC GENOMICS	18			793	10.1186/s12864-017-4163-y	Background: Trypanosomatids are a group of protozoan parasites that includes the etiologic agents of important human illnesses as Chagas disease, sleeping sickness and leishmaniasis. These parasites have a significant distinction from other eukaryotes concerning mRNA structure, since all mature mRNAs have an identical species-specific sequence of 39 nucleotides at the 5' extremity, named spliced …
1	1	2	2	2	none	no spatial aspect	single species laboratory system - no environmental aspect	full gene/regulator	Host	Vincenzo Ellis	2017	https://doi.org/	Tandon, G; Singh, S; Kaur, S	Comparative analysis of Cf-4 and Cf-19 in tomato (Solanum lycopersicum) - A bioinformatics study	INDIAN JOURNAL OF AGRICULTURAL SCIENCES	87	1365	1370			Tomatoes (Solanum lycopersicum L.), a model fruit crop, are largely affected by leaf mould disease, caused by an Ascomycete (Cladosporium fulvum) leading to significant economic loss across the globe. Though many R genes corresponding to this disease, viz. Cf-2, Cf-4, Cf-5, Cf-6, Cf-9 and Cf-19 are reported but such studies are confined to genomic level rather than proteomic level. Since host par…
1	1	2	2	2	none	no spatial aspect	single species laboratory system - no environmental aspect	full gene/regulator	Pathogen	Vincenzo Ellis	2017	https://doi.org/10.1016/j.bbagrm.2017.08.003	Govindaraju, G; Jabeena, CA; Sethumadhavan, DV; Rajaram, N; Rajavelu, A	DNA methyltransferase homologue TRDMT1 in Plasmodium falciparum specifically methylates endogenous aspartic acid tRNA	BIOCHIMICA ET BIOPHYSICA ACTA-GENE REGULATORY MECHANISMS	1860	1047	1057		10.1016/j.bbagrm.2017.08.003	In eukaryotes, cytosine methylation regulates diverse biological processes such as gene expression, development and maintenance of genomic integrity. However, cytosine methylation and its functions in pathogenic apicomplexan protozoans remain enigmatic. To address this, here we investigated the presence of cytosine methylation in the nucleic acids of the protozoan Plasmodium falciparurn. Interest…
2	1	2	6	3	within an individuals lifespan (single generation)	no spatial aspect	single species laboratory system - no environmental aspect	exome/transcriptome	Pathogen	Vincenzo Ellis	2017	https://doi.org/10.1371/journal.pntd.0006044	Kokova, DA; Kostidis, S; Morello, J; Dementeva, N; Perina, EA; Ivanov, VV; Ogorodova, LM; Sazonov, AE; Saltykova, IV; Mayboroda, OA	Exploratory metabolomics study of the experimental opisthorchiasis in a laboratory animal model (golden hamster Mesocricetus auratus)	PLOS NEGLECTED TROPICAL DISEASES	11			e0006044	10.1371/journal.pntd.0006044	Background Opisthorchiasis is a parasitic infection caused by the liver flukes of the Opisthorchiidae family. Both experimental and epidemiological data strongly support a role of these parasites in the etiology of the hepatobiliary pathologies and an increased risk of intrahepatic cholangiocarcinoma Understanding a functional link between the infection and hepatobiliary pathologies requires a de…
1	1	2	1	2	none	no spatial aspect	single species laboratory system - no environmental aspect	gene/sequence fragment (e.g. part of CYTB, COI, MHC, 16S)	Pathogen	Vincenzo Ellis	2017	https://doi.org/10.1128/JVI.01289-17	Liu, J; Cattadori, IM; Sim, DG; Eden, JS; Holmes, EC; Read, AF; Kerr, PJ	Reverse Engineering Field Isolates of Myxoma Virus Demonstrates that Some Gene Disruptions or Losses of Function Do Not Explain Virulence Changes Observed in the Field	JOURNAL OF VIROLOGY	91			UNSP e01289-17	10.1128/JVI.01289-17	The coevolution of myxoma virus (MYXV) and wild European rabbits in Australia and Europe is a paradigm for the evolution of a pathogen in a new host species. Genomic analyses have identified the mutations that have characterized this evolutionary process, but defining causal mutations in the pathways from virulence to attenuation and back to virulence has not been possible. Using reverse genetics…
1	1	1	7	2	none	no spatial aspect	none - theoretical	whole genome	Pathogen	Vincenzo Ellis	2017	https://doi.org/10.3389/fcimb.2017.00412	Wang, S; Zhu, XQ; Cai, XP	Gene Duplication Analysis Reveals No Ancient Whole Genome Duplication but Extensive Small-Scale Duplications during Genome Evolution and Adaptation of Schistosoma mansoni	FRONTIERS IN CELLULAR AND INFECTION MICROBIOLOGY	7			412	10.3389/fcimb.2017.00412	Gene duplication (GD), thought to facilitate evolutionary innovation and adaptation, has been studied in many phylogenetic lineages. However, it remains poorly investigated in trematodes, a medically important parasite group that has been evolutionarily specialized during long-term host-parasite interaction. In this study, we conducted a genome-wide study of GD modes and contributions in Schistos…
1	1	1	7	2	none	no spatial aspect	none - theoretical	whole genome	Pathogen	Vincenzo Ellis	2017	https://doi.org/10.1099/mgen.0.000122	Robinson, KM; Hawkins, AS; Santana-Cruz, I; Adkins, RS; Shetty, AC; Nagaraj, S; Sadzewicz, L; Tallon, LJ; Rasko, DA; Fraser, CM; Mahurkar, A; Silva, JC; Hotopp, JCD	Aligner optimization increases accuracy and decreases compute times in multi-species sequence data	MICROBIAL GENOMICS	3			122	10.1099/mgen.0.000122	As sequencing technologies have evolved, the tools to analyze these sequences have made similar advances. However, for multi-species samples, we observed important and adverse differences in alignment specificity and computation time for BWA-MEM (Burrows-Wheeler aligner-maximum exact matches) relative to BWA-ALN. Therefore, we sought to optimize BWA-MEM for alignment of data from multi-species sa…
5	1	5	7	6	speciation time (small tree)	no spatial aspect	multiple species laboratory system - environmental aspect present	whole genome	Pathogen	Vincenzo Ellis	2017	https://doi.org/10.1128/mSphere.00213-17	Antic, I; Brothers, KM; Stolzer, M; Lai, H; Powell, E; Eutsey, R; Cuevas, RA; Miao, XY; Kowalski, RP; Shanks, RMQ; Durand, D; Hiller, NL	Gene Acquisition by a Distinct Phyletic Group within Streptococcus pneumoniae Promotes Adhesion to the Ocular Epithelium	MSPHERE	2			e00213-17	10.1128/mSphere.00213-17	Streptococcus pneumoniae (pneumococcus) displays broad tissue tropism and infects multiple body sites in the human host. However, infections of the conjunctiva are limited to strains within a distinct phyletic group with multilocus sequence types ST448, ST344, ST1186, ST1270, and ST2315. In this study, we sequenced the genomes of six pneumococcal strains isolated from eye infections. The conjunct…
5	1	2	7	6	speciation time (small tree)	no spatial aspect	single species laboratory system - no environmental aspect	whole genome	Pathogen	Vincenzo Ellis	2017	https://doi.org/10.1128/mBio.01283-17	Benjak, A; Honap, TP; Avanzi, C; Becerril-Villanueva, E; Estrada-Garcia, I; Rojas-Espinosa, O; Stone, AC; Cole, ST	Insights from the Genome Sequence of Mycobacterium lepraemurium: Massive Gene Decay and Reductive Evolution	MBIO	8			e01283-17	10.1128/mBio.01283-17	Mycobacterium lepraemurium is the causative agent of murine leprosy, a chronic, granulomatous disease similar to human leprosy. Due to the similar clinical manifestations of human and murine leprosy and the difficulty of growing both bacilli axenically, Mycobacterium leprae and M. lepraemurium were once thought to be closely related, although it was later suggested that M. lepraemurium might be r…
2	1	3	6	3	within an individuals lifespan (single generation)	no spatial aspect	single species laboratory system - environmental aspect present	exome/transcriptome	Host	Vincenzo Ellis	2017	https://doi.org/10.1002/ece3.3234	Davy, CM; Donaldson, ME; Willis, CKR; Saville, BJ; McGuire, LP; Mayberry, H; Wilcox, A; Wibbelt, G; Misra, V; Bollinger, T; Kyle, CJ	The other white-nose syndrome transcriptome: Tolerant and susceptible hosts respond differently to the pathogen Pseudogymnoascus destructans	ECOLOGY AND EVOLUTION	7	7161	7170		10.1002/ece3.3234	Mitigation of emerging infectious diseases that threaten global biodiversity requires an understanding of critical host and pathogen responses to infection. For multihost pathogens where pathogen virulence or host susceptibility is variable, host-pathogen interactions in tolerant species may identify potential avenues for adaptive evolution in recently exposed, susceptible hosts. For example, the…
2	2	6	5	4	within an individuals lifespan (single generation)	local (one population)	single species in the wild - environment constant	reduced representation of genome (RAD-seq, GBS, Seq capture)	Host	Vincenzo Ellis	2017	https://doi.org/10.1111/mec.14228	Schwensow, NI; Detering, H; Pederson, S; Mazzoni, C; Sinclair, R; Peacock, D; Kovaliski, J; Cooke, B; Fickel, J; Sommer, S	Resistance to RHD virus in wild Australian rabbits: Comparison of susceptible and resistant individuals using a genomewide approach	MOLECULAR ECOLOGY	26	4551	4561		10.1111/mec.14228	Deciphering the genes involved in disease resistance is essential if we are to understand host-pathogen coevolutionary processes. The rabbit haemorrhagic disease virus (RHDV) was imported into Australia in 1995 as a biocontrol agent to manage one of the most successful and devastating invasive species, the European rabbit (Oryctolagus cuniculus). During the first outbreaks of the disease, RHDV ca…
1	1	2	7	2	none	no spatial aspect	single species laboratory system - no environmental aspect	whole genome	Pathogen	Vincenzo Ellis	2017	https://doi.org/10.1017/S0031182017000348	Thompson, PC; Zarlenga, DS; Liu, MY; Rosenthal, BM	Long-read sequencing improves assembly of Trichinella genomes 10-fold, revealing substantial synteny between lineages diverged over 7 million years	PARASITOLOGY	144	1302	1315		10.1017/S0031182017000348	Genome assemblies can form the basis of comparative analyses fostering insight into the evolutionary genetics of a parasite's pathogenicity, host-pathogen interactions, environmental constraints and invasion biology; however, the length and complexity of many parasite genomes has hampered the development of well-resolved assemblies. In order to improve Trichinella genome assemblies, the genome of…
1	1	1	7	2	none	no spatial aspect	none - theoretical	whole genome	Pathogen	Vincenzo Ellis	2017	https://doi.org/10.1016/j.ijpara.2017.01.007	Cuesta-Astroz, Y; de Oliveira, FS; Nahum, LA; Oliveira, G	Helminth secretomes reflect different lifestyles and parasitized hosts	INTERNATIONAL JOURNAL FOR PARASITOLOGY	47	529	544		10.1016/j.ijpara.2017.01.007	Helminths cause a number of medical and agricultural problems and are a major cause of parasitic infections in humans, animals and plants. Comparative analysis of helminth genes and genomes are important to understand the genomic biodiversity and evolution of parasites and their hosts in terms of different selective pressures in their habitats. The interactions between the infective organisms and…
2	1	2	6	3	within an individuals lifespan (single generation)	no spatial aspect	single species laboratory system - no environmental aspect	exome/transcriptome	Host	Vincenzo Ellis	2017	https://doi.org/10.3389/fmicb.2017.01421	Xu, J; Xu, XX; Shakeel, M; Li, SZ; Wang, S; Zhou, XQ; Yu, JL; Xu, XJ; Yu, XQ; Jin, FL	The Entomopathogenic Fungi Isaria fumosorosea Plays a Vital Role in Suppressing the Immune System of Plutella xylostella: RNA-Seq and DGE Analysis of Immunity-Related Genes	FRONTIERS IN MICROBIOLOGY	8	1	14	1421	10.3389/fmicb.2017.01421	Most, if not all, entomopathogenic fungi have been used as alternative control agents to decrease the insect resistance and harmful effects of the insecticides on the environment. Among them, Isaria fumosorosea has also shown great potential to control different insect pests. In the present study, we explored the immune response of P. xylostella to the infection of I, fumosorosea at different tim…
4	3	6	7	7	many generations	small spatial scale (couple of populations)	single species in the wild - environment constant	whole genome	both	Nina Hafer	2017	https://doi.org/10.1038/s41467-017-00158-7	Laanto, E; Hoikkala, V; Ravantti, J; Sundberg, LR	Long-term genomic coevolution of host-parasite interaction in the natural environment	NATURE COMMUNICATIONS	8			111	10.1038/s41467-017-00158-7	Antagonistic coevolution of parasite infectivity and host resistance may alter the biological functionality of species, yet these dynamics in nature are still poorly understood. Here we show the molecular details of a long-term phage-bacterium arms race in the environment. Bacteria (Flavobacterium columnare) are generally resistant to phages from the past and susceptible to phages isolated in yea…
5	3	8	2	8	speciation time (small tree)	small spatial scale (couple of populations)	multiple species in the wild - environment constant	full gene/regulator	Pathogen	Nina Hafer	2017	https://doi.org/	Cruz, J; Tenreiro, R; Cruz, L	ASSESSMENT OF DIVERSITY OF XANTHOMONAS CAMPESTRIS PATHOVARS AFFECTING CRUCIFEROUS PLANTS IN PORTUGAL AND DISCLOSURE OF TWO NOVEL X-CAMPESTRIS pv. CAMPESTRIS RACES	JOURNAL OF PLANT PATHOLOGY	99	403	414			Xanthomonas campestris includes pathovars X. campestris pv. campestris, X. campestris pv. raphani and X. campestris pv. incanae, causing distinct diseases in Brassicaceae crops, ornamentals and weeds as well as on some Solanaceae crops. In Portugal, where brassica crops production has great economic importance, the presence of the first two pathovars was established. A polyphasic approach combini…
1	1	2	3	2	none	no spatial aspect	single species laboratory system - no environmental aspect	gene family/microsatellites	Pathogen	Nina Hafer	2017	https://doi.org/10.1128/mBio.00756-17	Hancz, D; Westerlund, E; Bastiat-Sempe, B; Sharma, O; Valfridsson, C; Meyer, L; Love, JF; O'Seaghdha, M; Wessels, MR; Persson, JJ	Inhibition of Inflammasome-Dependent Interleukin 1 beta Production by Streptococcal NAD(+)-Glycohydrolase: Evidence for Extracellular Activity	MBIO	8			e00756-17	10.1128/mBio.00756-17	Group A Streptococcus (GAS) is a common human pathogen and the etiologic agent of a large number of diseases ranging from mild, self-limiting infections to invasive life-threatening conditions. Two prominent virulence factors of this bacterium are the genetically and functionally linked pore-forming toxin streptolysin O (SLO) and its cotoxin NAD(+)-glycohydrolase (NADase). Overexpression of these…
5	4	7	7	9	speciation time (small tree)	species range	single species in the wild - environment changing	whole genome	Pathogen	Nina Hafer	2017	https://doi.org/10.1128/mSphereDirect.00271-17	Trivedi, J; Lachapelle, J; Vanderwolf, KJ; Misra, V; Willis, CKR; Ratcliffe, JM; Ness, RW; Anderson, JB; Kohn, LM	Fungus Causing White-Nose Syndrome in Bats Accumulates Genetic Variability in North America with No Sign of Recombination	MSPHERE	2			e00271-17	10.1128/mSphereDirect.00271-17	Emerging fungal diseases of wildlife are on the rise worldwide, and the white-nose syndrome (WNS) epidemic in North American bats is a catastrophic example. The causal agent of WNS is a single clone of the fungus Pseudogymnoascus destructans. Early evolutionary change in this clonal population has major implications for disease ecology and conservation. Accumulation of variation in the fungus thr…
1	1	2	2	2	none	no spatial aspect	single species laboratory system - no environmental aspect	full gene/regulator	Pathogen	Nina Hafer	2017	https://doi.org/10.1371/journal.pntd.0005782	Ishemgulova, A; Kraeva, N; Hlavacova, J; Zimmer, SL; Butenko, A; Podesvova, L; Lestinova, T; Lukes, J; Kostygov, A; Votypka, J; Volf, P; Yurchenko, V	A putative ATP/GTP binding protein affects Leishmania mexicana growth in insect vectors and vertebrate hosts	PLOS NEGLECTED TROPICAL DISEASES	11			e0005782	10.1371/journal.pntd.0005782	Background Leishmania virulence factors responsible for the complicated epidemiology of the various leishmaniases remain mainly unidentified. This study is a characterization of a gene previously identified as upregulated in two of three overlapping datasets containing putative factors important for Leishmania's ability to establish mammalian intracellular infection and to colonize the gut of an …
1	3	6	6	4	none	small spatial scale (couple of populations)	single species in the wild - environment constant	exome/transcriptome	Host	Nina Hafer	2017	https://doi.org/10.1111/mec.14146	Bankers, L; Fields, P; McElroy, KE; Boore, JL; Logsdon, JM; Neiman, M	Genomic evidence for population-specific responses to co-evolving parasites in a New Zealand freshwater snail	MOLECULAR ECOLOGY	26	3663	3675		10.1111/mec.14146	Reciprocal co-evolving interactions between hosts and parasites are a primary source of strong selection that can promote rapid and often population-or geno-type-specific evolutionary change. These host-parasite interactions are also a major source of disease. Despite their importance, very little is known about the genomic basis of co-evolving host-parasite interactions in natural populations, e…
1	1	6	7	2	none	no spatial aspect	single species in the wild - environment constant	whole genome	Host	Nina Hafer	2017	https://doi.org/10.1074/jbc.M117.782425	Kim, HS; Lee, K; Bae, S; Park, J; Lee, CK; Kim, M; Kim, E; Kim, M; Kim, S; Kim, C; Kim, JS	CRISPR/Cas9-mediated gene knockout screens and target identification via whole-genome sequencing uncover host genes required for picornavirus infection	JOURNAL OF BIOLOGICAL CHEMISTRY	292	10664	10671		10.1074/jbc.M117.782425	Several groups have used genome-wide libraries of lentiviruses encoding small guide RNAs (sgRNAs) for genetic screens. In most cases, sgRNA expression cassettes are integrated into cells by using lentiviruses, and target genes are statistically estimated by the readout of sgRNA sequences after targeted sequencing. We present a new virus-free method for human gene knockout screens using a genome-w…
6	1	8	1	7	speciation time (large tree)	no spatial aspect	multiple species in the wild - environment constant	gene/sequence fragment (e.g. part of CYTB, COI, MHC, 16S)	Host	Nina Hafer	2017	https://doi.org/10.1186/s12864-017-3839-7	Goebel, J; Promerova, M; Bonadonna, F; McCoy, KD; Serbielle, C; Strandh, M; Yannic, G; Burri, R; Fumagalli, L	100 million years of multigene family evolution: origin and evolution of the avian MHC class IIB	BMC GENOMICS	18			460	10.1186/s12864-017-3839-7	Background: Gene duplication has led to a most remarkable adaptation involved in vertebrates' host-pathogen arms-race, the major histocompatibility complex (MHC). However, MHC duplication history is as yet poorly understood in non-mammalian vertebrates, including birds. Results: Here, we provide evidence for the evolution of two ancient avian MHC class IIB (MHCIIB) lineages by a duplication event…
1	1	6	6	2	none	no spatial aspect	single species in the wild - environment constant	exome/transcriptome	Pathogen	Nina Hafer	2017	https://doi.org/10.1093/database/bax047	Torres, F; Arias-Carrasco, R; Caris-Maldonado, JC; Barral, A; Maracaja-Coutinho, V; De Queiroz, ATL	LeishDB: a database of coding gene annotation and non-coding RNAs in Leishmania braziliensis	DATABASE-THE JOURNAL OF BIOLOGICAL DATABASES AND CURATION	NA			bax047	10.1093/database/bax047	Leishmania braziliensis is the etiological agent of cutaneous leishmaniasis, a disease with high public health importance, affecting 12 million people worldwide. Although its genome sequence was originally published in 2007, the two reference public annotations still presents at least 80% of the genes simply classified as hypothetical or putative proteins. Furthermore, it is notable the absence o…
1	1	2	6	2	none	no spatial aspect	single species laboratory system - no environmental aspect	exome/transcriptome	Pathogen	Nina Hafer	2017	https://doi.org/10.1186/s13071-017-2218-1	Wang, TF; Zhao, M; Liang, D; Bose, U; Kaur, S; McManus, DP; Cummins, SF	Changes in the neuropeptide content of Biomphalaria ganglia nervous system following Schistosoma infection	PARASITES & VECTORS	10			275	10.1186/s13071-017-2218-1	Background: Molluscs, including snails, are prone to parasite infection, which can lead to massive physiological and behavioural changes, yet many of the molecular components involved remain unresolved. Central to this point is the neural system that in snails consists of several ganglia that regulate the animals' physiology and behaviour patterns. The availability of a genomic resource for the f…
1	1	6	3	2	none	no spatial aspect	single species in the wild - environment constant	gene family/microsatellites	Host	Nina Hafer	2017	https://doi.org/10.1016/j.gdata.2017.03.014	Bishnoi, R; Singla, D	APMicroDB: A microsatellite database of Acyrthosiphon pisum	GENOMICS DATA	12	111	115		10.1016/j.gdata.2017.03.014	Pea aphids represent a complex genetic system that could be used for QTL analysis, genetic diversity and population genetics studies. Here, we described the development of first microsatellite repeat database of the pea aphid (APMicroDB), accessible at "http://deepaklab.com/aphidmicrodb". We identified 3,40,233 SSRs using MI-croSAtellite (MISA) tool that was distributed in 14,067 (out of 23,924) …
5	3	6	5	8	speciation time (small tree)	small spatial scale (couple of populations)	single species in the wild - environment constant	reduced representation of genome (RAD-seq, GBS, Seq capture)	Pathogen	Nina Hafer	2017	https://doi.org/10.1186/s12864-017-3789-0	Diallo, K; Gamougam, K; Daugla, DM; Harrison, OB; Bray, JE; Caugant, DA; Lucidarme, J; Trotter, CL; Hassan-King, M; Stuart, JM; Manigart, O; Greenwood, BM; Maiden, MCJ	Hierarchical genomic analysis of carried and invasive serogroup A Neisseria meningitidis during the 2011 epidemic in Chad	BMC GENOMICS	18			398	10.1186/s12864-017-3789-0	Background: Serogroup A Neisseria meningitidis (NmA) was the cause of the 2011 meningitis epidemics in Chad. This bacterium, often carried asymptomatically, is considered to be an "accidental pathogen"; however, the transition from carriage to disease phenotype remains poorly understood. This study examined the role genetic diversity might play in this transition by comparing genomes from geograp…
5	2	6	7	7	speciation time (small tree)	local (one population)	single species in the wild - environment constant	whole genome	Pathogen	Nina Hafer	2017	https://doi.org/10.1128/mBio.00489-17	Long, SW; Olsen, RJ; Eagar, TN; Beres, SB; Zhao, PC; Davis, JJ; Brettin, T; Xia, FF; Musser, JM	Population Genomic Analysis of 1,777 Extended-Spectrum Beta-Lactamase-Producing Klebsiella pneumoniae Isolates, Houston, Texas: Unexpected Abundance of Clonal Group 307	MBIO	8			e00489-17	10.1128/mBio.00489-17	Klebsiella pneumoniae is a major human pathogen responsible for high morbidity and mortality rates. The emergence and spread of strains resistant to multiple antimicrobial agents and documented large nosocomial outbreaks are especially concerning. To develop new therapeutic strategies for K. pneumoniae, it is imperative to understand the population genomic structure of strains causing human infec…
1	1	2	6	2	none	no spatial aspect	single species laboratory system - no environmental aspect	exome/transcriptome	Pathogen	Nina Hafer	2017	https://doi.org/10.1016/j.exppara.2017.02.019	Singh, N; Sundar, S	Integrating genomics and proteomics permits identification of immunodominant antigens associated with drug resistance in human visceral leishmaniasis in India	EXPERIMENTAL PARASITOLOGY	176	30	45		10.1016/j.exppara.2017.02.019	Resistance of human pathogens like Leishmania to drugs is a growing concern where the multidrugresistant phenotype renders chemotherapy ineffective. The acquired resistance of Leishmania to antimony has promoted intense research on the mechanisms involved but the question has not been resolved yet. In this study we have explored host-pathogen-drug interactions leading to identification of pharmac…
5	1	9	7	6	speciation time (small tree)	no spatial aspect	multiple species in the wild - environment changing	whole genome	Pathogen	Nina Hafer	2017	https://doi.org/10.1186/s12862-017-0935-x	Flores-Ponce, M; Vallebueno-Estrada, M; Gonzalez-Orozco, E; Ramos-Aboites, HE; Garcia-Chavez, JN; Simoes, N; Montiel, R	Signatures of co-evolutionary host-pathogen interactions in the genome of the entomopathogenic nematode Steinernema carpocapsae	BMC EVOLUTIONARY BIOLOGY	17			108	10.1186/s12862-017-0935-x	Background: The entomopathogenic nematode Steinernema carpocapsae has been used worldwide as a biocontrol agent for insect pests, making it an interesting model for understanding parasite-host interactions. Two models propose that these interactions are co-evolutionary processes in such a way that equilibrium is never reached. In one model, known as "arms race", new alleles in relevant genes are …
2	3	6	6	5	within an individuals lifespan (single generation)	small spatial scale (couple of populations)	single species in the wild - environment constant	exome/transcriptome	Host	Karin Harding	2017	https://doi.org/10.1098/rspb.2017.0029	Geffre, AC; Liu, RL; Manfredini, F; Beani, L; Kathirithamby, J; Grozinger, CM; Toth, AL	Transcriptomics of an extended phenotype: parasite manipulation of wasp social behaviour shifts expression of caste-related genes	PROCEEDINGS OF THE ROYAL SOCIETY B-BIOLOGICAL SCIENCES	284			20170029	10.1098/rspb.2017.0029	Parasites can manipulate host behaviour to increase their own transmission and fitness, but the genomic mechanisms by which parasites manipulate hosts are not well understood. We investigated the relationship between the social paper wasp, Polistes dominula, and its parasite, Xenos vesparum (Insecta: Strepsiptera), to understand the effects of an obligate endoparasitoid on its host's brain transc…
6	1	1	7	7	speciation time (large tree)	no spatial aspect	none - theoretical	whole genome	Pathogen	Karin Harding	2017	https://doi.org/10.1186/s12862-017-0942-y	Puigbo, P; Makarova, KS; Kristensen, DM; Wolf, YI; Koonin, EV	Reconstruction of the evolution of microbial defense systems	BMC EVOLUTIONARY BIOLOGY	17			94	10.1186/s12862-017-0942-y	Background: Evolution of bacterial and archaeal genomes is a highly dynamic process that involves intensive loss of genes as well as gene gain via horizontal transfer, with a lesser contribution from gene duplication. The rates of these processes can be estimated by comparing genomes that are linked by an evolutionary tree. These estimated rates of genome dynamics events substantially differ for …
2	1	2	3	3	within an individuals lifespan (single generation)	no spatial aspect	single species laboratory system - no environmental aspect	gene family/microsatellites	Host	Karin Harding	2017	https://doi.org/10.1038/srep45620	Niu, J; Meeus, I; De Coninck, DI; Deforce, D; Etebari, K; Asgari, S; Smagghe, G	Infections of virulent and avirulent viruses differentially influenced the expression of dicer-1, ago-1, and microRNAs in Bombus terrestris	SCIENTIFIC REPORTS	7			45620	10.1038/srep45620	The microRNA (miRNA) pathway is well established to be involved in host-pathogen interactions. As key insect pollinators, bees are suffering from widely spreading viruses, especially honeybees and bumblebees. In order to better understand bee-virus interaction, we comparatively analyzed the involvement of the bumblebee miRNA pathway upon infection by two different viruses. In our setup, an avirul…
3	1	5	7	4	few generations	no spatial aspect	multiple species laboratory system - environmental aspect present	whole genome	both	Karin Harding	2017	https://doi.org/10.1111/mec.13906	Ford, SA; Williams, D; Paterson, S; King, KC	Co-evolutionary dynamics between a defensive microbe and a pathogen driven by fluctuating selection	MOLECULAR ECOLOGY	26	1778	1789		10.1111/mec.13906	Microbes that protect their hosts from pathogenic infection are widespread components of the microbiota of both plants and animals. It has been found that interactions between defensive' microbes and pathogens can be genotype-specific and even underlie the variation in host resistance to pathogenic infection. These observations suggest a dynamic co-evolutionary association between pathogens and d…
1	3	7	7	4	none	small spatial scale (couple of populations)	single species in the wild - environment changing	whole genome	Host	Karin Harding	2017	https://doi.org/10.1111/evo.13209	Bourgeois, Y; Roulin, AC; Muller, K; Ebert, D	Parasitism drives host genome evolution: Insights from the Pasteuria ramosa-Daphnia magna system	EVOLUTION	71	1106	1113		10.1111/evo.13209	Because parasitism is thought to play a major role in shaping host genomes, it has been predicted that genomic regions associated with resistance to parasites should stand out in genome scans, revealing signals of selection above the genomic background. To test whether parasitism is indeed such a major factor in host evolution and to better understand host-parasite interaction at the molecular le…
2	3	7	1	5	within an individuals lifespan (single generation)	small spatial scale (couple of populations)	single species in the wild - environment changing	gene/sequence fragment (e.g. part of CYTB, COI, MHC, 16S)	both	Karin Harding	2017	https://doi.org/10.1016/j.parint.2016.12.008	Huyse, T; Oeyen, M; Larmuseau, MHD; Volckaert, FAM	Co-phylogeographic study of the flatworm Gyrodactylus gondae and its goby host Pomatoschistus minutus	PARASITOLOGY INTERNATIONAL	66	119	125		10.1016/j.parint.2016.12.008	We performed a comparative phylogeographic study on the monogenean flatworm Gyrodactylus gondae Huyse, Malmberg & Volckaert 2005 (Gyrodactylidae) and its sand goby host Pomatoschistus minutus (Pallas, 1770) (Gobiidae). G. gondae is a host-specific parasite with a direct life cycle and a very short generation time. These properties are expected to increase the chance to track the genealogical hist…
5	3	7	7	8	speciation time (small tree)	small spatial scale (couple of populations)	single species in the wild - environment changing	whole genome	Pathogen	Karin Harding	2017	https://doi.org/10.3389/fcimb.2017.00088	Jia, XM; Yang, L; Dong, MX; Chen, ST; Lv, LN; Cao, DD; Fu, J; Yang, TT; Zhang, J; Zhang, XL; Shang, YY; Wang, GR; Sheng, YJ; Huang, HR; Chen, F	The Bioinformatics Analysis of Comparative Genomics of Mycobacterium tuberculosis Complex (MTBC) Provides Insight into Dissimilarities between Intraspecific Groups Differingin Host Association, Virulence, and Epitope Diversity	FRONTIERS IN CELLULAR AND INFECTION MICROBIOLOGY	7			88	10.3389/fcimb.2017.00088	Tuberculosis now exceeds HIV as the top infectious disease cause of mortality, and is caused by the Mycobacterium tuberculosis complex (MTBC). MTBC strains have highly conserved genome sequences (similarity >99%) but dramatically different phenotypes. To analyze the relationship between genotype and phenotype, we conducted the comparative genomic analysis on 12 MTBC strains representing different…
5	1	4	7	6	speciation time (small tree)	no spatial aspect	multiple species laboratory system - no environmental aspect present	whole genome	Pathogen	Karin Harding	2017	https://doi.org/10.1038/ncomms14742	Farrer, RA; Martel, A; Verbrugghe, E; Abouelleil, A; Ducatelle, R; Longcore, JE; James, TY; Pasmans, F; Fisher, MC; Cuomo, CA	Genomic innovations linked to infection strategies across emerging pathogenic chytrid fungi	NATURE COMMUNICATIONS	8			14742	10.1038/ncomms14742	To understand the evolutionary pathways that lead to emerging infections of vertebrates, here we explore the genomic innovations that allow free-living chytrid fungi to adapt to and colonize amphibian hosts. Sequencing and comparing the genomes of two pathogenic species of Batrachochytrium to those of close saprophytic relatives reveals that pathogenicity is associated with remarkable expansions …
1	1	2	6	2	none	no spatial aspect	single species laboratory system - no environmental aspect	exome/transcriptome	Pathogen	Karin Harding	2017	https://doi.org/10.3389/fpls.2017.00370	Puigvert, M; Guarischi-Sousa, R; Zuluaga, P; Coll, NS; Macho, AP; Setubal, JC; Valls, M	Transcriptomes of Ralstonia solanacearum during Root Colonization of Solanum commersonii	FRONTIERS IN PLANT SCIENCE	8			370	10.3389/fpls.2017.00370	Bacterial wilt of potatoes-also called brown rot-is a devastating disease caused by the vascular pathogen Ralstonia solanacearum that leads to significant yield loss. As in other plant-pathogen interactions, the first contacts established between the bacterium and the plant largely condition the disease outcome. Here, we studied the transcriptome of R. solanacearum UY031 early after infection in …
5	5	3	7	10	speciation time (small tree)	global spatial scale	single species laboratory system - environmental aspect present	whole genome	Pathogen	Karin Harding	2017	https://doi.org/10.1128/mSystems.00186-16	Becavin, C; Koutero, M; Tchitchek, N; Cerutti, F; Lechat, P; Maillet, N; Hoede, C; Chiapello, H; Gaspin, C; Cossart, P	Listeriomics: an Interactive Web Platform for Systems Biology of Listeria	MSYSTEMS	2			UNSP e00186-16	10.1128/mSystems.00186-16	As for many model organisms, the amount of Listeria omics data produced has recently increased exponentially. There are now >80 published complete Listeria genomes, around 350 different transcriptomic data sets, and 25 proteomic data sets available. The analysis of these data sets through a systems biology approach and the generation of tools for biologists to browse these various data are a chal…
5	3	3	7	8	speciation time (small tree)	small spatial scale (couple of populations)	single species laboratory system - environmental aspect present	whole genome	Pathogen	Karin Harding	2017	https://doi.org/10.1371/journal.ppat.1006252	Kerr, PJ; Cattadori, IM; Rogers, MB; Fitch, A; Geber, A; Liu, J; Sim, DG; Boag, B; Eden, JS; Ghedin, E; Read, AF; Holmes, EC	Genomic and phenotypic characterization of myxoma virus from Great Britain reveals multiple evolutionary pathways distinct from those in Australia	PLOS PATHOGENS	13			e1006252	10.1371/journal.ppat.1006252	The co-evolution of myxoma virus (MYXV) and the European rabbit occurred independently in Australia and Europe from different progenitor viruses. Although this is the canonical study of the evolution of virulence, whether the genomic and phenotypic outcomes of MYXV evolution in Europe mirror those observed in Australia is unknown. We addressed this question using viruses isolated in the United Ki…
1	3	6	6	4	none	small spatial scale (couple of populations)	single species in the wild - environment constant	exome/transcriptome	Pathogen	Karin Harding	2017	https://doi.org/10.1534/g3.116.037275	Bankers, L; Neiman, M	De Novo Transcriptome Characterization of a Sterilizing Trematode Parasite (Microphallus sp.) from Two Species of New Zealand Snails	G3-GENES GENOMES GENETICS	7	871	880		10.1534/g3.116.037275	Snail-borne trematodes represent a large, diverse, and evolutionarily, ecologically, and medically important group of parasites, often imposing strong selection on their hosts and causing host morbidity and mortality. Even so, there are very few genomic and transcriptomic resources available for this important animal group. We help to fill this gap by providing transcriptome resources from tremat…
1	2	6	7	3	none	local (one population)	single species in the wild - environment constant	whole genome	Pathogen	Karin Harding	2017	https://doi.org/10.1007/s00251-016-0960-8	Antonides, J; Ricklefs, R; DeWoody, JA	The genome sequence and insights into the immunogenetics of the bananaquit (Passeriformes: Coereba flaveola)	IMMUNOGENETICS	69	175	186		10.1007/s00251-016-0960-8	Avian genomics, especially of non-model species, is in its infancy relative to mammalian genomics. Here, we describe the sequencing, assembly, and annotation of a new avian genome, that of the bananaquit Coereba flaveola (Passeriformes: Thraupidae). We produced similar to 30-fold coverage of the genome with an assembly size of ca. 1.2 Gb, including approximately 16,500 annotated genes. Passerine …
1	3	6	6	4	none	small spatial scale (couple of populations)	single species in the wild - environment constant	exome/transcriptome	Pathogen	Karin Harding	2017	https://doi.org/10.1094/PHYTO-05-16-0197-R	Busse, F; Bartkiewicz, A; Terefe-Ayana, D; Niepold, F; Schleusner, Y; Flath, K; Sommerfeldt-Impe, N; Lubeck, J; Strahwald, J; Tacke, E; Hofferbert, HR; Linde, M; Przetakiewicz, J; Debener, T	Genomic and Transcriptomic Resources for Marker Development in Synchytrium endobioticum, an Elusive but Severe Potato Pathogen	PHYTOPATHOLOGY	107	322	328		10.1094/PHYTO-05-16-0197-R	Synchytrium endobioticum is an obligate biotrophic fungus that causes wart diseases in potato. Like other species of the class Chytridiomycetes, it does not form mycelia and its zoospores are small, approximately 3 pin in diameter, which complicates the detection of early stages of infection. Furthermore, potato wart disease is difficult to control because belowground organs are infected and rest…
1	3	7	7	4	none	small spatial scale (couple of populations)	single species in the wild - environment changing	whole genome	Pathogen	Elin Videvall	2017	https://doi.org/10.1186/s12864-017-3524-x	Laurent, B; Moinard, M; Spataro, C; Ponts, N; Barreau, C; Foulongne-Oriol, M	Landscape of genomic diversity and host adaptation in Fusarium graminearum	BMC GENOMICS	18			203	10.1186/s12864-017-3524-x	Background: Fusarium graminearum is one of the main causal agents of the Fusarium Head Blight, a worldwide disease affecting cereal cultures, whose presence can lead to contaminated grains with chemically stable and harmful mycotoxins. Resistant cultivars and fungicides are frequently used to control this pathogen, and several observations suggest an adaptation of F. graminearum that raises conce…
1	1	2	7	2	none	no spatial aspect	single species laboratory system - no environmental aspect	whole genome	Pathogen	Elin Videvall	2017	https://doi.org/10.1093/gigascience/gix008	Dong, XF; Armstrong, SD; Xia, D; Makepeace, BL; Darby, AC; Kadowaki, T	Draft genome of the honey bee ectoparasitic mite, Tropilaelaps mercedesae, is shaped by the parasitic life history	GIGASCIENCE	6				10.1093/gigascience/gix008	The number of managed honey bee colonies has considerably decreased in many developed countries in recent years and ectoparasitic mites are considered as major threats to honey bee colonies and health. However, their general biology remains poorly understood. We sequenced the genome of Tropilaelaps mercedesae, the prevalent ectoparasitic mite infesting honey bees in Asia, and predicted 15 190 pro…
2	1	2	5	3	within an individuals lifespan (single generation)	no spatial aspect	single species laboratory system - no environmental aspect	reduced representation of genome (RAD-seq, GBS, Seq capture)	Pathogen	Elin Videvall	2017	https://doi.org/10.1186/s12985-017-0699-3	Xu, DL; Zhou, GH	Characteristics of siRNAs derived from Southern rice black-streaked dwarf virus in infected rice and their potential role in host gene regulation	VIROLOGY JOURNAL	14			27	10.1186/s12985-017-0699-3	Background: Virus-derived siRNAs (vsiRNAs)-mediated RNA silencing plays important roles in interaction between plant viruses and their hosts. Southern rice black-streaked dwarf virus (SRBSDV) is a newly emerged devastating rice reovirus with ten dsRNA genomic segments. The characteristics of SRBSDV-derived siRNAs and their biological implications in SRBSDV-rice interaction remain unexplored. Meth…
2	1	2	6	3	within an individuals lifespan (single generation)	no spatial aspect	single species laboratory system - no environmental aspect	exome/transcriptome	both	Elin Videvall	2017	https://doi.org/10.1016/j.fsi.2017.01.005	Dettleff, P; Moen, T; Santi, N; Martinez, V	Transcriptomic analysis of spleen infected with infectious salmon anemia virus reveals distinct pattern of viral replication on resistant and susceptible Atlantic salmon (Salmo salar)	FISH & SHELLFISH IMMUNOLOGY	61	187	193		10.1016/j.fsi.2017.01.005	The infectious salmon anemia virus (ISAv) produces a systemic infection in salmonids, causing large losses in salmon production. However, little is known regarding the mechanisms exerting disease resistance. In this paper, we perform an RNA-seq analysis in Atlantic salmon challenged with ISAv (using individuals coming from families that were highly susceptible or highly resistant to ISAv infectio…
2	1	2	6	3	within an individuals lifespan (single generation)	no spatial aspect	single species laboratory system - no environmental aspect	exome/transcriptome	Host	Elin Videvall	2017	https://doi.org/10.1016/j.procbio.2016.12.001	Yun, EJ; Lee, SH; Kim, S; Kim, SH; Kim, KH	Global profiling of metabolic response of Caenorhabditis elegans against Escherichia coli O157:H7	PROCESS BIOCHEMISTRY	53	36	43		10.1016/j.procbio.2016.12.001	The pathogenicity of enterohemorrhagic Escherichia coli O157:H7 were extensively studied by genomic and proteomic approaches. However, the possible virulence mechanism of E. coli O157:H7 in its hosts has never been studied using a metabolomic approach. In this study, the intracellular metabolites of C. elegans fed with pathogenic E. coli O157:H7 and non-pathogenic E. colt were profiled by gas chr…
1	1	2	6	2	none	no spatial aspect	single species laboratory system - no environmental aspect	exome/transcriptome	both	Elin Videvall	2017	https://doi.org/10.3389/fcimb.2016.00204	Noroy, C; Meyer, DF	Comparative Genomics of the Zoonotic Pathogen Ehrlichia chaffeensis Reveals Candidate Type IV Effectors and Putative Host Cell Targets	FRONTIERS IN CELLULAR AND INFECTION MICROBIOLOGY	6			204	10.3389/fcimb.2016.00204	During infection, some intracellular pathogenic bacteria use a dedicated multiprotein complex known as the type IV secretion system to deliver type IV effector (T4E) proteins inside the host cell. These T4Es allow the bacteria to evade host defenses and to subvert host cell processes to their own advantage. Ehrlichia chaffeensis is a tick-transmitted obligate intracellular pathogenic bacterium, w…
5	1	4	7	6	speciation time (small tree)	no spatial aspect	multiple species laboratory system - no environmental aspect present	whole genome	Pathogen	Elin Videvall	2017	https://doi.org/10.1186/s12862-017-0881-7	Willemsen, A; Zwart, MP; Elena, SF	High virulence does not necessarily impede viral adaptation to a new host: a case study using a plant RNA virus	BMC EVOLUTIONARY BIOLOGY	17			25	10.1186/s12862-017-0881-7	Background: Theory suggests that high virulence could hinder between-host transmission of microparasites, and that virulence therefore will evolve to lower levels. Alternatively, highly virulent microparasites could also curtail host development, thereby limiting both the host resources available to them and their own within-host effective population size. In this case, high virulence might restr…
1	1	2	3	2	none	no spatial aspect	single species laboratory system - no environmental aspect	gene family/microsatellites	both	Elin Videvall	2017	https://doi.org/10.1371/journal.pone.0170125	Castronovo, G; Clemente, AM; Antonelli, A; D'Andrea, MM; Tanturli, M; Perissi, E; Paccosi, S; Parenti, A; Cozzolino, F; Rossolini, GM; Torcia, MG	Differences in Inflammatory Response Induced by Two Representatives of Clades of the Pandemic ST258 Klebsiella pneumoniae Clonal Lineage Producing KPC-Type Carbapenemases	PLOS ONE	12			e0170125	10.1371/journal.pone.0170125	ST258-K. pneumoniae (ST258-KP) strains, the most widespread multidrug-resistant hospital -acquired pathogens, belong to at least two clades differing in a 215 Kb genomic region that includes the cluster of capsule genes. To investigate the effects of the different capsular phenotype on host-pathogen interactions, we studied representatives of ST258-KP clades, KKBO-1 and KK207-1, for their ability…
1	5	1	7	6	none	global spatial scale	none - theoretical	whole genome	both	Elin Videvall	2017	https://doi.org/10.1093/nar/gkw1105	Aurrecoechea, C; Barreto, A; Basenko, EY; Brestelli, J; Brunk, BP; Cade, S; Crouch, K; Doherty, R; Falke, D; Fischer, S; Gajria, B; Harb, OS; Heiges, M; Hertz-Fowler, C; Hu, SF; Iodice, J; Kissinger, JC; Lawrence, C; Li, W; Pinney, DF; Pulman, JA; Roos, DS; Shanmugasundram, A; Silva-Franco, F; Steinbiss, S; Stoeckert, CJ; Spruill, D; Wang, HM; Warrenfeltz, S; Zheng, J	EuPathDB: the eukaryotic pathogen genomics database resource	NUCLEIC ACIDS RESEARCH	45	D581	D591		10.1093/nar/gkw1105	The Eukaryotic Pathogen Genomics Database Resource (EuPathDB, http://eupathdb.org) is a collection of databases covering 170+ eukaryotic pathogens (protists & fungi), along with relevant free-living and non-pathogenic species, and select pathogen hosts. To facilitate the discovery of meaningful biological relationships, the databases couple preconfigured searches with visualization and analysis t…
1	1	2	2	2	none	no spatial aspect	single species laboratory system - no environmental aspect	full gene/regulator	Pathogen	Elin Videvall	2017	https://doi.org/10.1155/2017/6746437	Leineweber, M; Spekker-Bosker, K; Ince, V; Schares, G; Hemphill, A; Eller, SK; Daubener, W	First Characterization of the Neospora caninum Dense Granule Protein GRA9	BIOMED RESEARCH INTERNATIONAL	NA			6746437	10.1155/2017/6746437	The obligate intracellular apicomplexan parasite Neospora caninum (N. caninum) is closely related to Toxoplasma gondii (T. gondii). The dense granules, which are present in all apicomplexan parasites, are important secretory organelles. Dense granule (GRA) proteins are released into the parasitophorous vacuole (PV) following host cell invasion and are known to play important roles in themaintenan…
1	2	8	7	3	none	local (one population)	multiple species in the wild - environment constant	whole genome	Pathogen	Elin Videvall	2017	https://doi.org/10.1007/978-1-4939-6691-2_7	Doonan, J; Denman, S; McDonald, JE; Golyshin, PN	Shotgun Metagenomic Sequencing Analysis of Soft-Rot Enterobacteriaceae in Polymicrobial Communities	METAGENOMICS: METHODS AND PROTOCOLS, 2ND EDITION	1539	85	97		10.1007/978-1-4939-6691-2_7	Shotgun metagenomic sequencing of bacterial communities in necrotic plant lesions allows insights of host-pathogen molecular interactions. Soft-rot Enterobacteriaceae are significant crop pathogens with a wide host range. Reconstructed polymicrobial community DNA from soft-rot affected crops provides details of species relative abundance and functional potential, enabling significant insights int…
1	3	2	7	4	none	small spatial scale (couple of populations)	single species laboratory system - no environmental aspect	whole genome	both	Elin Videvall	2017	https://doi.org/10.2174/1389202918666170705160615	Nammi, D; Yarla, NS; Chubarev, VN; Tarasov, VV; Barreto, GE; Pasupulati, AMC; Aliev, G; Neelapu, NRR	A Systematic in-silico Analysis of Helicobacter pylori Pathogenic Islands for Identification of Novel Drug Target Candidates	CURRENT GENOMICS	18	450	465		10.2174/1389202918666170705160615	Background: Helicobacter pylori is associated with inflammation of different areas, such as the duodenum and stomach, causing gastritis and gastric ulcers leading to lymphoma and cancer. Pathogenic islands are a type of clustered mobile elements ranging from 10-200 Kb contributing to the virulence of the respective pathogen coding for one or more virulence factors. Virulence factors are molecules…
2	1	2	6	3	within an individuals lifespan (single generation)	no spatial aspect	single species laboratory system - no environmental aspect	exome/transcriptome	Host	Elin Videvall	2016	https://doi.org/10.3389/fpls.2016.01943	Yadav, IS; Sharma, A; Kaur, S; Nahar, N; Bhardwaj, SC; Sharma, TR; Chhuneja, P	Comparative Temporal Transcriptome Profiling of Wheat near Isogenic Line Carrying Lr57 under Compatible and Incompatible Interactions	FRONTIERS IN PLANT SCIENCE	7			1943	10.3389/fpls.2016.01943	Leaf rust caused by Puccinia triticina (Pt) is one of the most important diseases of bread wheat globally. Recent advances in sequencing technologies have provided opportunities to analyse the complete transcriptomes of the host as well as pathogen for studying differential gene expression during infection. Pathogen induced differential gene expression was characterized in a near isogenic line ca…
1	1	1	7	2	none	no spatial aspect	none - theoretical	whole genome	Pathogen	Emily O'Connor	2016	https://doi.org/10.1186/s12864-016-3363-1	Hobbs, CK; Porter, VL; Stow, MLS; Siame, BA; Tsang, HH; Leung, KY	Computational approach to predict species-specific type III secretion system (T3SS) effectors using single and multiple genomes	BMC GENOMICS	17			1048	10.1186/s12864-016-3363-1	Background: Many gram-negative bacteria use type III secretion systems (T3SSs) to translocate effector proteins into host cells. T3SS effectors can give some bacteria a competitive edge over others within the same environment and can help bacteria to invade the host cells and allow them to multiply rapidly within the host. Therefore, developing efficient methods to identify effectors scattered in…
4	1	2	7	5	many generations	no spatial aspect	single species laboratory system - no environmental aspect	whole genome	Pathogen	Emily O'Connor	2016	https://doi.org/10.1139/cjm-2016-0297	Slaine, PD; Ackford, JG; Kropinski, AM; Kozak, RA; Krell, PJ; Nagy, E	Molecular characterization of pathogenic and nonpathogenic fowl aviadenovirus serotype 11 isolates	CANADIAN JOURNAL OF MICROBIOLOGY	62	993	1002		10.1139/cjm-2016-0297	Fowl aviadenoviruses, many of which are of importance in veterinary medicine, are classified into 5 species. In this study, a pathogenic isolate and a nonpathogenic isolate of fowl aviadenovirus serotype 11 (FAdV-11) of species Fowl aviadenovirus D were characterized. Growth rates were analyzed for the 2 isolates, showing notable differences. The complete genomic sequences of the viruses were ful…
1	1	2	7	2	none	no spatial aspect	single species laboratory system - no environmental aspect	whole genome	Pathogen	Emily O'Connor	2016	https://doi.org/10.1016/j.vetmic.2016.10.015	Bravo, C; Martinez, V	Whole-genome comparative analysis of the pathogen Piscirickettsia salmonis	VETERINARY MICROBIOLOGY	196	36	43		10.1016/j.vetmic.2016.10.015	The intracellular pathogen Piscirickettsia salmonis is the etiological agent of piscirickettsiosis, the most important bacterial disease that affects the Chilean salmon industry. Despite its importance, little is known regarding the biology of the pathogen. In this study, recently published sequencing data was used in order to characterize the genome of P. salmonis, defining groups of genes assoc…
4	3	7	7	7	many generations	small spatial scale (couple of populations)	single species in the wild - environment changing	whole genome	Pathogen	Emily O'Connor	2016	https://doi.org/10.1016/j.vetmic.2016.10.010	Parker, AM; Shukla, A; House, JK; Hazelton, MS; Bosward, KL; Kokotovic, B; Sheehy, PA	Genetic characterization of Australian Mycoplasma bovis isolates through whole genome sequencing analysis	VETERINARY MICROBIOLOGY	196	118	125		10.1016/j.vetmic.2016.10.010	Mycoplasma bovis is a major pathogen in cattle causing mastitis, arthritis and pneumonia. First isolated in Australian cattle in 1970, M. bovis has persisted causing serious disease in infected herds. To date, genetic analysis of Australian M. bovis isolates has not been performed. With whole genome sequencing (WGS) becoming a common tool for genetic characterization, this method was utilized to …
5	4	9	7	9	speciation time (small tree)	species range	multiple species in the wild - environment changing	whole genome	both	Emily O'Connor	2016	https://doi.org/10.3389/fmicb.2016.01759	Forde, TL; Orsel, K; Zadoks, RN; Biek, R; Adams, LG; Checkley, SL; Davison, T; De Buck, J; Dumond, M; Elkin, BT; Finnegan, L; Macbeth, BJ; Nelson, C; Niptanatiak, A; Sather, S; Schwantje, HM; van der Meer, F; Kutz, SJ	Bacterial Genomics Reveal the Complex Epidemiology of an Emerging Pathogen in Arctic and Boreal Ungulates	FRONTIERS IN MICROBIOLOGY	7			1759	10.3389/fmicb.2016.01759	Northern ecosystems are currently experiencing unprecedented ecological change, largely driven by a rapidly changing climate. Pathogen range expansion, and emergence and altered patterns of infectious disease, are increasingly reported in wildlife at high latitudes. Understanding the causes and consequences of shifting pathogen diversity and host-pathogen interactions in these ecosystems is impor…
5	3	8	2	8	speciation time (small tree)	small spatial scale (couple of populations)	multiple species in the wild - environment constant	full gene/regulator	Host	Emily O'Connor	2016	https://doi.org/10.1002/bip.22938	da Cunha, NB; Barbosa, AEAD; de Almeida, RG; Porto, WF; Maximiano, MR; Alvares, LCS; Munhoz, CBR; Eugenio, CUO; Viana, AAB; Franco, OL; Dias, SC	Cloning and characterization of novel cyclotides genes from South American plants	BIOPOLYMERS	106	784	795		10.1002/bip.22938	Cyclotides are multifunctional plant cyclic peptides containing 28-37 amino acid residues and a pattern of three disulfide bridges, forming a motif known as the cyclic cystine knot. Due to their high biotechnological potential, the sequencing and characterization of cyclotide genes are crucial not only for cloning and establishing heterologous expression strategies, but also to understand local p…
5	1	8	2	6	speciation time (small tree)	no spatial aspect	multiple species in the wild - environment constant	full gene/regulator	Host	Emily O'Connor	2016	https://doi.org/10.1093/gbe/evw236	Fijarczyk, A; Dudek, K; Babik, W	Selective Landscapes in newt Immune Genes Inferred from Patterns of Nucleotide Variation	GENOME BIOLOGY AND EVOLUTION	8	3417	3432		10.1093/gbe/evw236	Host-pathogen interactions may result in either directional selection or in pressure for the maintenance of polymorphism at the molecular level. Hence signatures of both positive and balancing selection are expected in immune genes. Because both overall selective pressure and specific targets may differ between species, large-scale population genomic studies are useful in detecting functionally i…
1	1	6	2	2	none	no spatial aspect	single species in the wild - environment constant	full gene/regulator	Pathogen	Emily O'Connor	2016	https://doi.org/10.1016/j.molbiopara.2016.08.001	McAllaster, MR; Sinclair-Davis, AN; Hilton, NA; de Graffenried, CL	A unified approach towards Trypanosoma brucei functional genomics using Gibson assembly	MOLECULAR AND BIOCHEMICAL PARASITOLOGY	210	13	21		10.1016/j.molbiopara.2016.08.001	Trypanosoma brucei is the causative agent of human African trypanosomiasis and nagana in cattle. Recent advances in high throughput phenotypic and interaction screens have identified a wealth of novel candidate proteins for diverse functions such as drug resistance, life cycle progression, and cytoskeletal biogenesis. Characterization of these proteins will allow a more mechanistic understanding …
5	5	9	7	10	speciation time (small tree)	global spatial scale	multiple species in the wild - environment changing	whole genome	Pathogen	Emily O'Connor	2016	https://doi.org/10.1099/mgen.0.000094	Duchene, S; Holt, KE; Weill, FX; Le Hello, S; Hawkey, J; Edwards, DJ; Fourment, M; Holmes, EC	Genome-scale rates of evolutionary change in bacteria	MICROBIAL GENOMICS	2			UNSP 000094	10.1099/mgen.0.000094	Estimating the rates at which bacterial genomes evolve is critical to understanding major evolutionary and ecological processes such as disease emergence, long-term host-pathogen associations and short-term transmission patterns. The surge in bacterial genomic data sets provides a new opportunity to estimate these rates and reveal the factors that shape bacterial evolutionary dynamics. For many o…
5	4	7	7	9	speciation time (small tree)	species range	single species in the wild - environment changing	whole genome	Pathogen	Emily O'Connor	2016	https://doi.org/10.1186/s12864-016-3185-1	Siena, E; D'Aurizio, R; Riley, D; Tettelin, H; Guidotti, S; Torricelli, G; Moxon, ER; Medini, D	In-silico prediction and deep-DNA sequencing validation indicate phase variation in 115 Neisseria meningitidis genes	BMC GENOMICS	17			843	10.1186/s12864-016-3185-1	Background: The Neisseria meningitidis (Nm) chromosome shows a high abundance of simple sequence DNA repeats (SSRs) that undergo stochastic, reversible mutations at high frequency. This mechanism is reflected in an extensive phenotypic diversity that facilitates Nm adaptation to dynamic environmental changes. To date, phase-variable phenotypes mediated by SSRs variation have been experimentally c…
4	4	7	7	8	many generations	species range	single species in the wild - environment changing	whole genome	Pathogen	Emily O'Connor	2016	https://doi.org/10.1038/srep35284	Silva, JC; Cornillot, E; McCracken, C; Usmani-Brown, S; Dwivedi, A; Ifeonu, OO; Crabtree, J; Gotia, HT; Virji, AZ; Reynes, C; Colinge, J; Kumar, V; Lawres, L; Pazzi, JE; Pablo, JV; Hung, C; Brancato, J; Kumari, P; Orvis, J; Tretina, K; Chibucos, M; Ott, S; Sadzewicz, L; Sengamalay, N; Shetty, AC; Su, Q; Tallon, L; Fraser, CM; Frutos, R; Molina, DM; Krause, PJ; Ben Mamoun, C	Genome-wide diversity and gene expression profiling of Babesia microti isolates identify polymorphic genes that mediate host-pathogen interactions	SCIENTIFIC REPORTS	6			35284	10.1038/srep35284	Babesia microti, a tick-transmitted, intraerythrocytic protozoan parasite circulating mainly among small mammals, is the primary cause of human babesiosis. While most cases are transmitted by Ixodes ticks, the disease may also be transmitted through blood transfusion and perinatally. A comprehensive analysis of genome composition, genetic diversity, and gene expression profiling of seven B. micro…
2	1	3	6	3	within an individuals lifespan (single generation)	no spatial aspect	single species laboratory system - environmental aspect present	exome/transcriptome	Host	Emily O'Connor	2016	https://doi.org/10.1016/j.chom.2016.09.005	Talmi-Frank, D; Altboum, Z; Solomonov, I; Udi, Y; Jaitin, DA; Klepfish, M; David, E; Zhuravlev, A; Keren-Shaul, H; Winter, DR; Gat-Viks, I; Mandelboim, M; Ziv, T; Amit, I; Sagi, I	Extracellular Matrix Proteolysis by MT1-MMP Contributes to Influenza-Related Tissue Damage and Mortality	Cell Host & Microbe	20	458	470		10.1016/j.chom.2016.09.005	Mounting an effective immune response, while also protecting tissue integrity, is critical for host survival. We used a combined genomic and proteomic approach to investigate the role of extracellular matrix (ECM) proteolysis in achieving this balance in the lung during influenza virus infection. We identified the membrane-tethered matrix metalloprotease MT1-MMP as a prominent host-ECM-remodeling…
5	4	7	5	9	speciation time (small tree)	species range	single species in the wild - environment changing	reduced representation of genome (RAD-seq, GBS, Seq capture)	Pathogen	Emily O'Connor	2016	https://doi.org/10.1111/1758-2229.12431	Gonzalez-Barrio, D; Jado, I; Fernandez-de-Mera, IG; Fernandez-Santos, MD; Rodriguez-Vargas, M; Garcia-Amil, C; Beltran-Beck, B; Anda, P; Ruiz-Fons, F	Genotypes of Coxiella burnetii in wildlife: disentangling the molecular epidemiology of a multi-host pathogen	ENVIRONMENTAL MICROBIOLOGY REPORTS	8	708	714		10.1111/1758-2229.12431	Evidences point to a relevant role of wildlife in the ecology of Coxiella burnetii worldwide. The lack of information on C. burnetii genotypes in wildlife prevents tracing-back clinical animal and human Q fever cases with potential wildlife origin. To compare C. burnetii genotypes circulating in wildlife, livestock and humans, 107 samples from red deer, European wild rabbit, racoon, small mammals…
1	1	6	4	2	none	no spatial aspect	single species in the wild - environment constant	whole plastid genome (mtDNA, apiDNA)	Pathogen	Emily O'Connor	2016	https://doi.org/10.1093/aob/mcw135	Roquet, C; Coissac, E; Cruaud, C; Boleda, M; Boyer, F; Alberti, A; Gielly, L; Taberlet, P; Thuiller, W; Van Es, J; Lavergne, S	Understanding the evolution of holoparasitic plants: the complete plastid genome of the holoparasite Cytinus hypocistis (Cytinaceae)	ANNALS OF BOTANY	118	885	896		10.1093/aob/mcw135	Background and Aims Plant plastid genomes are highly conserved in size, gene content and structure; however, parasitic plants are a noticeable exception to this evolutionary stability. Although the evolution of parasites could help to better understand plastome evolution in general, complete plastomes of parasites have been sequenced only for some lineages so far. Here we contribute to filling th…
4	3	7	3	7	many generations	small spatial scale (couple of populations)	single species in the wild - environment changing	gene family/microsatellites	both	Emily O'Connor	2016	https://doi.org/10.1111/bij.12826	Strobel, HM; Alda, F; Sprehn, CG; Blum, MJ; Heins, DC	Geographic and host-mediated population genetic structure in a cestode parasite of the three-spined stickleback	BIOLOGICAL JOURNAL OF THE LINNEAN SOCIETY	119	381	396		10.1111/bij.12826	Comparative studies of genetic diversity and population structure can shed light on the ecological and evolutionary factors that influence host-parasite interactions. Here we examined whether geography, time and genetic variation in Alaskan three-spined stickleback (Gasterosteus aculeatus Linneaus) hosts shape the population genetic structure of the diphyllobothridean cestode parasite Schistoceph…
2	1	3	6	3	within an individuals lifespan (single generation)	no spatial aspect	single species laboratory system - environmental aspect present	exome/transcriptome	Host	Emily O'Connor	2016	https://doi.org/10.1371/journal.pntd.0005069	Etebari, K; Asad, S; Zhang, GM; Asgari, S	Identification of Aedes aegypti Long Intergenic Non-coding RNAs and Their Association with Wolbachia and Dengue Virus Infection	PLOS NEGLECTED TROPICAL DISEASES	10			e0005069	10.1371/journal.pntd.0005069	Long intergenic non-coding RNAs (lincRNAs) are appearing as an important class of regulatory RNAs with a variety of biological functions. The aim of this study was to identify the lincRNA profile in the dengue vector Aedes aegypti and evaluate their potential role in host-pathogen interaction. The majority of previous RNA-Seq transcriptome studies in Ae. aegypti have focused on the expression pat…
3	1	3	7	4	few generations	no spatial aspect	single species laboratory system - environmental aspect present	whole genome	Host	Emily O'Connor	2016	https://doi.org/10.1111/mec.13769	Cogni, R; Cao, C; Day, JP; Bridson, C; Jiggins, FM	The genetic architecture of resistance to virus infection in Drosophila	MOLECULAR ECOLOGY	25	5228	5241		10.1111/mec.13769	Variation in susceptibility to infection has a substantial genetic component in natural populations, and it has been argued that selection by pathogens may result in it having a simpler genetic architecture than many other quantitative traits. This is important as models of host-pathogen co-evolution typically assume resistance is controlled by a small number of genes. Using the Drosophila melano…
1	1	2	7	2	none	no spatial aspect	single species laboratory system - no environmental aspect	whole genome	Pathogen	Emily O'Connor	2016	https://doi.org/10.3389/fmicb.2016.01557	Suarez-Esquivel, M; Ruiz-Villalobos, N; Castillo-Zeledon, A; Jimenez-Rojas, C; Roop, RM; Comerci, DJ; Barquero-Calvo, E; Chacon-Diaz, C; Caswell, CC; Baker, KS; Chaves-Olarte, E; Thomson, NR; Moreno, E; Letesson, JJ; De Bolle, X; Guzman-Verri, C	Brucella abortus Strain 2308 Wisconsin Genome: Importance of the Definition of Reference Strains	FRONTIERS IN MICROBIOLOGY	7			1557	10.3389/fmicb.2016.01557	Brucellosis is a bacterial infectious disease affecting a wide range of mammals and a neglected zoonosis caused by species of the genetically homogenous genus Brucella. As in most studies on bacterial diseases, research in brucellosis is carried out by using reference strains as canonical models to understand the mechanisms underlying host pathogen interactions. We performed whole genome sequenci…
2	1	2	6	3	within an individuals lifespan (single generation)	no spatial aspect	single species laboratory system - no environmental aspect	exome/transcriptome	Host	Morten Olsen	2016	https://doi.org/10.1038/srep34164	Arnold, N; Girke, T; Sureshchandra, S; Nguyen, C; Rais, M; Messaoudi, I	Genomic and functional analysis of the host response to acute simian varicella infection in the lung	SCIENTIFIC REPORTS	6			34164	10.1038/srep34164	Varicella Zoster Virus (VZV) is the causative agent of varicella and herpes zoster. Although it is well established that VZV is transmitted via the respiratory route, the host-pathogen interactions during acute VZV infection in the lungs remain poorly understood due to limited access to clinical samples. To address these gaps in our knowledge, we leveraged a nonhuman primate model of VZV infectio…
3	1	4	1	4	few generations	no spatial aspect	multiple species laboratory system - no environmental aspect present	gene/sequence fragment (e.g. part of CYTB, COI, MHC, 16S)	Host	Morten Olsen	2016	https://doi.org/10.1038/NPLANTS.2016.110	MacQueen, A; Sun, XQ; Bergelson, J	Genetic architecture and pleiotropy shape costs of Rps2-mediated resistance in Arabidopsis thaliana	NATURE PLANTS	2			16110	10.1038/NPLANTS.2016.110	The mounting evidence that R genes incur large fitness costs raises a question: how can there be a 5-10% fitness reduction for all 149 R genes in the Arabidopsis thaliana genome? The R genes tested to date segregate for insertion-deletion (indel) polymorphisms where susceptible alleles are complete deletions. Since costs of resistance are measured as the differential fitness of isolines carrying …
3	1	6	1	4	few generations	no spatial aspect	single species in the wild - environment constant	gene/sequence fragment (e.g. part of CYTB, COI, MHC, 16S)	Pathogen	Morten Olsen	2016	https://doi.org/10.1016/j.zool.2016.04.003	Gonzalez-Tortuero, E; Rusek, J; Turko, P; Petrusek, A; Maayan, I; Pialek, L; Tellenbach, C; Giessler, S; Spaak, P; Wolinska, J	Daphnia parasite dynamics across multiple Caullerya epidemics indicate selection against common parasite genotypes	ZOOLOGY	119	314	321		10.1016/j.zool.2016.04.003	Studies of parasite population dynamics in natural systems are crucial for our understanding of host-parasite coevolutionary processes. Some field studies have reported that host genotype frequencies in natural populations change over time according to parasite-driven negative frequency -dependent selection. However, the temporal patterns of parasite genotypes have rarely been investigated. Moreo…
2	1	2	2	3	within an individuals lifespan (single generation)	no spatial aspect	single species laboratory system - no environmental aspect	full gene/regulator	Pathogen	Morten Olsen	2016	https://doi.org/10.1093/infdis/jiw139	Bhattacharya, S; Mukherjee, O; Mukhopadhyay, AK; Chowdhury, R	A Conserved Helicobacter pylori Gene, HP0102, Is Induced Upon Contact With Gastric Cells and Has Multiple Roles in Pathogenicity	JOURNAL OF INFECTIOUS DISEASES	214	196	204		10.1093/infdis/jiw139	Contact with host cells is recognized as a signal capable of triggering expression of bacterial genes important for host pathogen interaction. Adherence of Helicobacter pylori to the gastric epithelial cell line AGS strongly upregulated expression of a gene, HP0102, in the adhered bacteria in all strains examined, including several Indian clinical isolates. The gene is highly conserved and ubiqui…
2	1	4	6	3	within an individuals lifespan (single generation)	no spatial aspect	multiple species laboratory system - no environmental aspect present	exome/transcriptome	both	Morten Olsen	2016	https://doi.org/10.3389/fpls.2016.00925	Guo, L; Allen, KS; Deiulio, G; Zhang, Y; Madeiras, AM; Wick, RL; Ma, LJ	A De Novo-Assembly Based Data Analysis Pipeline for Plant Obligate Parasite Metatranscriptomic Studies	FRONTIERS IN PLANT SCIENCE	7			925	10.3389/fpls.2016.00925	Current and emerging plant diseases caused by obligate parasitic microbes such as rusts, downy mildews, and powdery mildews threaten worldwide crop production and food safety. These obligate parasites are typically unculturable in the laboratory, posing technical challenges to characterize them at the genetic and genomic level. Here we have developed a data analysis pipeline integrating several b…
4	4	6	7	8	many generations	species range	single species in the wild - environment constant	whole genome	Pathogen	Morten Olsen	2016	https://doi.org/10.1371/journal.ppat.1005759	Walter, KS; Carpi, G; Evans, BR; Caccone, A; Diuk-Wasser, MA	Vectors as Epidemiological Sentinels: Patterns of Within-Tick Borrelia burgdorferi Diversity	PLOS PATHOGENS	12			e1005759	10.1371/journal.ppat.1005759	Hosts including humans, other vertebrates, and arthropods, are frequently infected with heterogeneous populations of pathogens. Within-host pathogen diversity has major implications for human health, epidemiology, and pathogen evolution. However, pathogen diversity within-hosts is difficult to characterize and little is known about the levels and sources of within-host diversity maintained in nat…
1	1	4	7	2	none	no spatial aspect	multiple species laboratory system - no environmental aspect present	whole genome	Host	Morten Olsen	2016	https://doi.org/10.1534/g3.116.028902	Richards, J; Chao, SM; Friesen, T; Brueggeman, R	Fine Mapping of the Barley Chromosome 6H Net Form Net Blotch Susceptibility Locus	G3-GENES GENOMES GENETICS	6	1809	1818		10.1534/g3.116.028902	Net form net blotch, caused by the necrotrophic fungal pathogen Pyrenophora teres f. teres, is a destructive foliar disease of barley with the potential to cause significant yield loss in major production regions throughout the world. The complexity of the host-parasite genetic interactions in this pathosystem hinders the deployment of effective resistance in barley cultivars, warranting a deeper…
2	1	4	6	3	within an individuals lifespan (single generation)	no spatial aspect	multiple species laboratory system - no environmental aspect present	exome/transcriptome	both	Morten Olsen	2016	https://doi.org/10.1016/j.virusres.2015.09.006	Gerold, G; Bruening, J; Pietschmann, T	Decoding protein networks during virus entry by quantitative proteomics	VIRUS RESEARCH	218	25	39		10.1016/j.virusres.2015.09.006	Virus entry into host cells relies on interactions between viral and host structures including lipids, carbohydrates and proteins. Particularly, protein-protein interactions between viral surface proteins and host proteins as well as secondary host protein-protein interactions play a pivotal role in coordinating virus binding and uptake. These interactions are dynamic and frequently involve multi…
4	5	6	7	9	many generations	global spatial scale	single species in the wild - environment constant	whole genome	Pathogen	Morten Olsen	2016	https://doi.org/10.1186/s12864-016-2643-0	Forde, T; Biek, R; Zadoks, R; Workentine, ML; De Buck, J; Kutz, S; Opriessnig, T; Trewby, H; van der Meer, F; Orsel, K	Genomic analysis of the multi-host pathogen Erysipelothrix rhusiopathiae reveals extensive recombination as well as the existence of three generalist clades with wide geographic distribution	BMC GENOMICS	17			461	10.1186/s12864-016-2643-0	Background: Knowledge about how bacterial populations are structured is an important prerequisite for studying their ecology and evolutionary history and facilitates inquiry into host specificity, pathogenicity, geographic dispersal and molecular epidemiology. Erysipelothrix rhusiopathiae is an opportunistic pathogen that is currently reemerging in both the swine and poultry industries globally. …
2	1	2	6	3	within an individuals lifespan (single generation)	no spatial aspect	single species laboratory system - no environmental aspect	exome/transcriptome	Pathogen	Morten Olsen	2016	https://doi.org/10.1186/s13742-016-0128-3	Hebert, FO; Grambauer, S; Barber, I; Landry, CR; Aubin-Horth, N	Transcriptome sequences spanning key developmental states as a resource for the study of the cestode Schistocephalus solidus, a threespine stickleback parasite	GIGASCIENCE	5			24	10.1186/s13742-016-0128-3	Background: Schistocephalus solidus is a well-established model organism for studying the complex life cycle of cestodes and the mechanisms underlying host-parasite interactions. However, very few large-scale genetic resources for this species are available. We have sequenced and de novo-assembled the transcriptome of S. solidus using tissues from whole worms at three key developmental states - n…
1	1	2	7	2	none	no spatial aspect	single species laboratory system - no environmental aspect	whole genome	Pathogen	Morten Olsen	2016	https://doi.org/10.1186/s12866-016-0700-0	Kumar, A; Thotakura, PL; Tiwary, BK; Krishna, R	Target identification in Fusobacterium nucleatum by subtractive genomics approach and enrichment analysis of host-pathogen protein-protein interactions	BMC MICROBIOLOGY	16			84	10.1186/s12866-016-0700-0	Background: Fusobacterium nucleatum, a well studied bacterium in periodontal diseases, appendicitis, gingivitis, osteomyelitis and pregnancy complications has recently gained attention due to its association with colorectal cancer (CRC) progression. Treatment with berberine was shown to reverse F. nucleatum-induced CRC progression in mice by balancing the growth of opportunistic pathogens in tumo…
1	1	2	7	2	none	no spatial aspect	single species laboratory system - no environmental aspect	whole genome	both	Morten Olsen	2016	https://doi.org/10.1186/s13059-016-0955-7	Mott, GA; Thakur, S; Smakowska, E; Wang, PW; Belkhadir, Y; Desveaux, D; Guttman, DS	Genomic screens identify a new phytobacterial microbe-associated molecular pattern and the cognate Arabidopsis receptor-like kinase that mediates its immune elicitation	GENOME BIOLOGY	17			98	10.1186/s13059-016-0955-7	Background: The recognition of microbe-associated molecular patterns during infection is central to the mounting of an effective immune response. In spite of their importance, it remains difficult to identify these molecules and the host receptors required for their perception, ultimately limiting our understanding of the role of these molecules in the evolution of host-pathogen relationships. Re…
2	1	4	7	3	within an individuals lifespan (single generation)	no spatial aspect	multiple species laboratory system - no environmental aspect present	whole genome	both	Morten Olsen	2016	https://doi.org/10.1093/jme/tjv252	Temeyer, KB; Tuckow, AP	Tick Salivary Cholinesterase: A Probable Immunomodulator of Host-parasite Interactions	JOURNAL OF MEDICAL ENTOMOLOGY	53	500	504		10.1093/jme/tjv252	The southern cattle tick, Rhipicephalus (Boophilus) microplus (Canestrini), is the most economically important cattle ectoparasite in the world. Rhipicephalus microplus and Rhipicephalus annulatus (Say) continue to threaten U.S. cattle producers despite eradication and an importation barrier based on inspection, dipping of imported cattle in organophosphate (OP) acaricide, and quarantine of infes…
2	1	2	6	3	within an individuals lifespan (single generation)	no spatial aspect	single species laboratory system - no environmental aspect	exome/transcriptome	Host	Morten Olsen	2016	https://doi.org/10.1016/j.jip.2016.01.002	Rao, R; Bhassu, S; Bing, RZY; Alinejad, T; Hassan, SS; Wang, J	A transcriptome study on Macrobrachium rosenbergii hepatopancreas experimentally challenged with white spot syndrome virus (WSSV)	JOURNAL OF INVERTEBRATE PATHOLOGY	136	10	22		10.1016/j.jip.2016.01.002	The world production of shrimp such as the Malaysian giant freshwater prawn, Macrobrachium rosenbergii is seriously affected by the white spot syndrome virus (WSSV). There is an urgent need to understand the host pathogen interaction between M. rosenbergii and WSSV which will be able to provide a solution in controlling the spread of this infectious disease and lastly save the aquaculture industr…
1	1	2	6	2	none	no spatial aspect	single species laboratory system - no environmental aspect	exome/transcriptome	Host	Jacob Roved	2016	https://doi.org/10.1016/j.fsi.2016.02.032	Zhao, C; Fu, MJ; Wang, CY; Jiao, ZY; Qiu, LH	RNA-Seq analysis of immune-relevant genes in Lateolabrax japonicus during Vibrio anguillarum infection	FISH & SHELLFISH IMMUNOLOGY	52	57	64		10.1016/j.fsi.2016.02.032	Lateolabrax japonicus is one of the main marine aquatic fish species, and is popularly cultured in East Asia due to its highly commercial value. In recent years, because of large-scale and intensive farming and seawater pollution, fish diseases keep breaking out. However, systematic study on L. japonicus immunogenetics is limited due to the deficiency of deep sequencing technologies and genome ba…
1	3	7	7	4	none	small spatial scale (couple of populations)	single species in the wild - environment changing	whole genome	Pathogen	Jacob Roved	2016	https://doi.org/10.1007/s00248-015-0721-5	Grange, ZL; Gartrell, BD; Biggs, PJ; Nelson, NJ; Anderson, M; French, NP	Microbial Genomics of a Host-Associated Commensal Bacterium in Fragmented Populations of Endangered Takahe	MICROBIAL ECOLOGY	71	1020	1029		10.1007/s00248-015-0721-5	Isolation of wildlife into fragmented populations as a consequence of anthropogenic-mediated environmental change may alter host-pathogen relationships. Our understanding of some of the epidemiological features of infectious disease in vulnerable populations can be enhanced by the use of commensal bacteria as a proxy for invasive pathogens in natural ecosystems. The distinctive population structu…
1	2	7	5	3	none	local (one population)	single species in the wild - environment changing	reduced representation of genome (RAD-seq, GBS, Seq capture)	Pathogen	Jacob Roved	2016	https://doi.org/10.1016/j.sjbs.2015.12.002	Kumar, KNS; Maruthi, KR; Alfarhan, AH; Rajakrishnan, R; Thomas, J	Molecular fingerprinting of Helicanthus elastica (Desr.) Danser growing on five different hosts by RAPD	SAUDI JOURNAL OF BIOLOGICAL SCIENCES	23	335	340		10.1016/j.sjbs.2015.12.002	Mistletoes are hemiparasitic plants growing on aerial parts of other host trees. Many of the mistletoes are reported to be medicinally important. The hemiparasitic nature of these plants makes their chemical composition dependent on the host on which it grows. They are shown to exhibit morphological dissimilarities also when growing on different hosts. Helicanthus elastica (Desr.) Danser (mango m…
1	1	9	6	2	none	no spatial aspect	multiple species in the wild - environment changing	exome/transcriptome	Pathogen	Jacob Roved	2016	https://doi.org/10.1186/s13073-016-0293-0	Grassl, N; Kulak, NA; Pichler, G; Geyer, PE; Jung, J; Schubert, S; Sinitcyn, P; Cox, J; Mann, M	Ultra-deep and quantitative saliva proteome reveals dynamics of the oral microbiome	GENOME MEDICINE	8			44	10.1186/s13073-016-0293-0	Background: The oral cavity is home to one of the most diverse microbial communities of the human body and a major entry portal for pathogens. Its homeostasis is maintained by saliva, which fulfills key functions including lubrication of food, pre-digestion, and bacterial defense. Consequently, disruptions in saliva secretion and changes in the oral microbiome contribute to conditions such as too…
2	2	6	6	4	within an individuals lifespan (single generation)	local (one population)	single species in the wild - environment constant	exome/transcriptome	Host	Jacob Roved	2016	https://doi.org/10.1016/j.gene.2016.01.007	Li, SS; Zhong, X; Kan, XT; Gu, L; Sun, HX; Zhang, GR; Liu, X	De novo transcriptome analysis of Thitarodes jiachaensis before and after infection by the caterpillar fungus, Ophiocordyceps sinensis	GENE	580	96	103		10.1016/j.gene.2016.01.007	Thitarodes jiachaensis is a host species of the pathogenic caterpillar fungus Ophiocordyceps sinensis, which is a fungus with broad medical effects and great economic value. Curated genomic information on Thitarodes is still limited, and the interaction between host Thitarodes larvae and O. sinensis during infection is incompletely understood. In this study, we performed transcriptome sequencing …
1	1	6	7	2	none	no spatial aspect	single species in the wild - environment constant	whole genome	Pathogen	Jacob Roved	2016	https://doi.org/10.1186/s40793-016-0149-7	Almeida, S; Tiwari, S; Mariano, D; Souza, F; Jamal, SB; Coimbra, N; Raittz, RT; Dorella, FA; de Carvalho, AF; Pereira, FL; Soares, SD; Leal, CAG; Barh, D; Ghosh, P; Figueiredo, H; Moura-Costa, LF; Portela, RW; Meyer, R; Silva, A; Azevedo, V	The genome anatomy of Corynebacterium pseudotuberculosis VD57 a highly virulent strain causing Caseous lymphadenitis	STANDARDS IN GENOMIC SCIENCES	11			29	10.1186/s40793-016-0149-7	Corynebacterium pseudotuberculosis strain VD57 (Cp_VD57), a highly virulent, nonmotile, non-sporulating, and a mesophilic bacterium, was isolated from a goat's granulomatous lesion in the municipality of Juazeiro, Bahia State, Brazil. Here, we describe a set of features of the strain, together with the details of its complete genome sequence and annotation. The genome comprises of a 2.5 Mbp long,…
2	1	2	6	3	within an individuals lifespan (single generation)	no spatial aspect	single species laboratory system - no environmental aspect	exome/transcriptome	both	Jacob Roved	2016	https://doi.org/10.1371/journal.pone.0152908	Chu, ZJ; Wang, YJ; Ying, SH; Wang, XW; Feng, MG	Genome-Wide Host-Pathogen Interaction Unveiled by Transcriptomic Response of Diamondback Moth to Fungal Infection	PLOS ONE	11			e0152908	10.1371/journal.pone.0152908	Genome-wide insight into insect pest response to the infection of Beauveria bassiana (fungal insect pathogen) is critical for genetic improvement of fungal insecticides but has been poorly explored. We constructed three pairs of transcriptomes of Plutella xylostella larvae at 24, 36 and 48 hours post treatment of infection (hpt(I)) and of control (hpt(C)) for insight into the host-pathogen intera…
1	1	2	1	2	none	no spatial aspect	single species laboratory system - no environmental aspect	gene/sequence fragment (e.g. part of CYTB, COI, MHC, 16S)	Host	Jacob Roved	2016	https://doi.org/10.1016/j.fsi.2016.01.043	Huang, X; Li, W; Jin, M; Ma, FT; Huang, Y; Shi, YR; Zhao, LL; Feng, JL; Ren, Q; Wang, W	Single CRD containing lectin from Macrobrachium rosenbergii (MrLec) participates in innate immunity against pathogen infections	FISH & SHELLFISH IMMUNOLOGY	51	282	290		10.1016/j.fsi.2016.01.043	As a type of pattern-recognition proteins, lectins perform important functions in the innate immunity of crustaceans, including prawns. Although several reports showed that C-type lectin domain family (CLEC) importantly functions in host pathogen interactions, limited research has focused on CLEC in Macro brachium rosenbergii. In the present study, a new single CRD containing CLEC (designated as …
4	1	6	7	5	many generations	no spatial aspect	single species in the wild - environment constant	whole genome	Pathogen	Jacob Roved	2016	https://doi.org/10.1093/cid/civ1221	Marzel, A; Desai, PT; Goren, A; Schorr, YI; Nissan, I; Porwollik, S; Valinsky, L; McClelland, M; Rahav, G; Gal-Mor, O	Persistent Infections by Nontyphoidal Salmonella in Humans: Epidemiology and Genetics	CLINICAL INFECTIOUS DISEASES	62	879	886		10.1093/cid/civ1221	Background. Although chronic infections by typhoidal Salmonella are well-known, prolonged human infections by nontyphoidal Salmonella (NTS) are poorly characterized. Methods. We retrospectively analyzed 48 345 culture-confirmed NTS infections that occurred in Israel 1995-2012. A case-control study was performed to identify risk factors associated with persistent infections. Whole-genome-sequencin…
1	1	4	7	2	none	no spatial aspect	multiple species laboratory system - no environmental aspect present	whole genome	Pathogen	Jacob Roved	2016	https://doi.org/10.1007/s00438-015-1135-2	Martins-Pinheiro, M; Schons-Fonseca, L; da Silva, JB; Domingos, RH; Momo, LHS; Simoes, ACQ; Ho, PL; da Costa, RMA	Genomic survey and expression analysis of DNA repair genes in the genus Leptospira	MOLECULAR GENETICS AND GENOMICS	291	703	722		10.1007/s00438-015-1135-2	Leptospirosis is an emerging zoonosis with important economic and public health consequences and is caused by pathogenic leptospires. The genus Leptospira belongs to the order Spirochaetales and comprises saprophytic (L. biflexa), pathogenic (L. interrogans) and host-dependent (L. borgpetersenii) members. Here, we present an in silico search for DNA repair pathways in Leptospira spp. The relevanc…
1	1	2	5	2	none	no spatial aspect	single species laboratory system - no environmental aspect	reduced representation of genome (RAD-seq, GBS, Seq capture)	Host	Jacob Roved	2016	https://doi.org/10.1007/s00122-015-2659-x	Dawson, AM; Ferguson, JN; Gardiner, M; Green, P; Hubbard, A; Moscou, MJ	Isolation and fine mapping of Rps6: an intermediate host resistance gene in barley to wheat stripe rust	THEORETICAL AND APPLIED GENETICS	129	831	843		10.1007/s00122-015-2659-x	We uncouple host and nonhost resistance in barley to Puccinia striiformis ff. spp. hordei and tritici . We isolate, fine map, and physically anchor Rps6 to chromosome 7H in barley. A plant may be considered a nonhost of a pathogen if all known genotypes of a plant species are resistant to all known isolates of a pathogen species. However, if a small number of genotypes are susceptible to some kno…
5	1	6	4	6	speciation time (small tree)	no spatial aspect	single species in the wild - environment constant	whole plastid genome (mtDNA, apiDNA)	Pathogen	Jacob Roved	2016	https://doi.org/10.1371/journal.pone.0150718	Samigullin, TH; Logacheva, MD; Penin, AA; Vallejo-Roman, CM	Complete Plastid Genome of the Recent Holoparasite Lathraea squamaria Reveals Earliest Stages of Plastome Reduction in Orobanchaceae	PLOS ONE	11			e0150718	10.1371/journal.pone.0150718	Plants from the family Orobanchaceae are widely used as a model to study different aspects of parasitic lifestyle including host-parasite interactions and physiological and genomic adaptations. Among the latter, the most prominent are those that occurred due to the loss of photosynthesis; they include the reduction of the photosynthesis-related gene set in both nuclear and plastid genomes. In Oro…
2	1	3	6	3	within an individuals lifespan (single generation)	no spatial aspect	single species laboratory system - environmental aspect present	exome/transcriptome	Host	Jacob Roved	2016	https://doi.org/10.1111/mec.13566	Lu, YM; Wohlrab, S; Groth, M; Glockner, G; Guillou, L; John, U	Transcriptomic profiling of Alexandrium fundyense during physical interaction with or exposure to chemical signals from the parasite Amoebophrya	MOLECULAR ECOLOGY	25	1294	1307		10.1111/mec.13566	Toxic microalgae have their own pathogens, and understanding the way in which these microalgae respond to antagonistic attacks may provide information about their capacity to persist during harmful algal bloom events. Here, we compared the effects of the physical presence of the parasite Amoebophrya sp. and exposure to waterborne cues from cultures infected with this parasite, on gene expression …
1	1	2	6	2	none	no spatial aspect	single species laboratory system - no environmental aspect	exome/transcriptome	Pathogen	Jacob Roved	2016	https://doi.org/10.1016/flip.2016.01.009	Hasanuzzaman, AM; Robledo, D; Gomez-Tato, A; Alvarez-Dios, JA; Harrison, PW; Cao, A; Fernandez-Boo, S; Villalba, A; Pardo, BG; Martinez, P	De novo transcriptome assembly of Perkinsus olseni trophozoite stimulated in vitro with Manila clam (Ruditapes philippinarum) plasma	JOURNAL OF INVERTEBRATE PATHOLOGY	135	22	33		10.1016/flip.2016.01.009	The protistan parasite Perkinsus olseni is a deadly causative agent of perkinsosis, a molluscan disease affecting Manila clam (Ruditapes philippinarum), having a significant impact on world mollusc production. Deciphering the underlying molecular mechanisms in R. philippinarum-P. olseni interaction is crucial for controlling this parasitosis. The present study investigated the transcriptional exp…
1	1	2	1	2	none	no spatial aspect	single species laboratory system - no environmental aspect	gene/sequence fragment (e.g. part of CYTB, COI, MHC, 16S)	Pathogen	Jacob Roved	2016	https://doi.org/10.1093/nar/gkv1325	Angulo, J; Ulryck, N; Deforges, J; Chamond, N; Lopez-Lastra, M; Masquida, B; Sargueil, B	LOOP IIId of the HCV IRES is essential for the structural rearrangement of the 40S-HCV IRES complex	NUCLEIC ACIDS RESEARCH	44	1309	1325		10.1093/nar/gkv1325	As obligatory intracellular parasites, viruses rely on cellular machines to complete their life cycle, and most importantly they recruit the host ribosomes to translate their mRNA. The Hepatitis C viral mRNA initiates translation by directly binding the 40S ribosomal subunit in such a way that the initiation codon is correctly positioned in the P site of the ribosome. Such a property is likely to…
2	1	2	7	3	within an individuals lifespan (single generation)	no spatial aspect	single species laboratory system - no environmental aspect	whole genome	Pathogen	Jacob Roved	2016	https://doi.org/10.1038/srep20316	McNulty, SN; Strube, C; Rosa, BA; Martin, JC; Tyagi, R; Choi, YJ; Wang, Q; Pepin, KH; Zhang, X; Ozersky, P; Wilson, RK; Sternberg, PW; Gasser, RB; Mitreva, M	Dictyocaulus viviparus genome, variome and transcriptome elucidate lungworm biology and support future intervention	SCIENTIFIC REPORTS	6			20316	10.1038/srep20316	The bovine lungworm, Dictyocaulus viviparus (order Strongylida), is an important parasite of livestock that causes substantial economic and production losses worldwide. Here we report the draft genome, variome, and developmental transcriptome of D. viviparus. The genome (161 Mb) is smaller than those of related bursate nematodes and encodes fewer proteins (14,171 total). In the first genome-wide …
5	1	2	7	6	speciation time (small tree)	no spatial aspect	single species laboratory system - no environmental aspect	whole genome	Pathogen	Tim Sackton	2016	https://doi.org/10.1038/NMICROBIOL.2015.19	Boritsch, EC; Frigui, W; Cascioferro, A; Malaga, W; Etienne, G; Laval, F; Pawlik, A; Le Chevalier, F; Orgeur, M; Ma, L; Bouchier, C; Stinear, TP; Supply, P; Majlessi, L; Daffe, M; Guilhot, C; Brosch, R	pks5-recombination-mediated surface remodelling in Mycobacterium tuberculosis emergence	NATURE MICROBIOLOGY	1			15019	10.1038/NMICROBIOL.2015.19	Mycobacterium tuberculosis is a major, globally spread, aerosol-transmitted human pathogen, thought to have evolved by clonal expansion from a Mycobacterium canettii-like progenitor. In contrast, extant M. canettii strains are rare, genetically diverse, and geographically restricted mycobacteria of only marginal epidemiological importance. Here, we show that the contrasting evolutionary success o…
4	2	6	5	6	many generations	local (one population)	single species in the wild - environment constant	reduced representation of genome (RAD-seq, GBS, Seq capture)	Pathogen	Tim Sackton	2016	https://doi.org/10.1371/journal.pcbi.1004475	Chindelevitch, L; Colijn, C; Moodley, P; Wilson, D; Cohen, T	ClassTR: Classifying Within-Host Heterogeneity Based on Tandem Repeats with Application to Mycobacterium tuberculosis Infections	PLOS COMPUTATIONAL BIOLOGY	12			e1004475	10.1371/journal.pcbi.1004475	Genomic tools have revealed genetically diverse pathogens within some hosts. Within-host pathogen diversity, which we refer to as "complex infection", is increasingly recognized as a determinant of treatment outcome for infections like tuberculosis. Complex infection arises through two mechanisms: within-host mutation (which results in clonal heterogeneity) and reinfection (which results in mixed…
3	2	2	5	5	few generations	local (one population)	single species laboratory system - no environmental aspect	reduced representation of genome (RAD-seq, GBS, Seq capture)	Host	Tim Sackton	2016	https://doi.org/10.1007/s10681-015-1528-7	Singh, PK; Crossa, J; Duveiller, E; Singh, RP; Djurle, A	Association mapping for resistance to tan spot induced by Pyrenophora tritici-repentis race 1 in CIMMYTs historical bread wheat set	EUPHYTICA	207	515	525		10.1007/s10681-015-1528-7	Tan spot, a major foliar disease of wheat, is caused by an ascomycete Pyrenophora tritici-repentis (PTR). Association mapping on germplasm collection is a novel approach for the discovery and validation of major genes/QTLs for a trait. Linkage disequilibrium, the genetic basis of association mapping, can be an important tool to identify genomic regions associated with tan spot resistance. Associa…
2	1	2	6	3	within an individuals lifespan (single generation)	no spatial aspect	single species laboratory system - no environmental aspect	exome/transcriptome	Pathogen	Tim Sackton	2016	https://doi.org/10.1080/07060661.2016.1150884	Segovia, V; Bruce, M; Rupp, JLS; Huang, L; Bakkeren, G; Trick, HN; Fellers, JP	Two small secreted proteins from Puccinia triticina induce reduction of ss-glucoronidase transient expression in wheat isolines containing Lr9, Lr24 and Lr26	CANADIAN JOURNAL OF PLANT PATHOLOGY	38	91	102		10.1080/07060661.2016.1150884	Little is known about the molecular interaction of wheat and leaf rust (Puccinia triticina Eriks). However, genomic tools are now becoming available so that the host-pathogen interactions can be better understood. Significant efforts are being placed on understanding the secretomes of various pathogens as secreted peptides are believed to be the best candidates for avirulence effectors. In this w…
4	2	6	7	6	many generations	local (one population)	single species in the wild - environment constant	whole genome	Pathogen	Tim Sackton	2016	https://doi.org/10.1155/2016/4512493	Du, HH; Fang, RD; Pan, TT; Li, T; Li, NZ; He, Q; Wu, R; Peng, YY; Zhou, ZY	Comparative Genomics Analysis of Two Different Virulent Bovine Pasteurella multocida Isolates	INTERNATIONAL JOURNAL OF GENOMICS	NA			4512493	10.1155/2016/4512493	The Pasteurella multocida capsular type A isolates can cause pneumonia and bovine respiratory disease (BRD). In this study, comparative genomics analysis was carried out to identify the virulence genes in two different virulent P. multocida capsular type A isolates (high virulent PmCQ2 and low virulent PmCQ6). The draft genome sequence of PmCQ2 is 2.32 Mbp and contains 2,002 protein-coding genes,…
2	3	3	5	5	within an individuals lifespan (single generation)	small spatial scale (couple of populations)	single species laboratory system - environmental aspect present	reduced representation of genome (RAD-seq, GBS, Seq capture)	Host	Tim Sackton	2016	https://doi.org/10.1002/ece3.1843	Manfredini, F; Shoemaker, D; Grozinger, CM	Dynamic changes in host-virus interactions associated with colony founding and social environment in fire ant queens (Solenopsis invicta)	ECOLOGY AND EVOLUTION	6	233	244		10.1002/ece3.1843	The dynamics of host-parasite interactions can change dramatically over the course of a chronic infection as the internal (physiological) and external (environmental) conditions of the host change. When queens of social insects found a colony, they experience changes in both their physiological state (they develop their ovaries and begin laying eggs) and the social environment (they suddenly stop…
1	1	6	6	2	none	no spatial aspect	single species in the wild - environment constant	exome/transcriptome	both	Tim Sackton	2016	https://doi.org/10.1155/2016/2741038	Samant, M; Chadha, N; Tiwari, AK; Hasija, Y	In Silico Designing and Analysis of Inhibitors against Target Protein Identified through Host-Pathogen Protein Interactions in Malaria	INTERNATIONAL JOURNAL OF MEDICINAL CHEMISTRY	NA			UNSP 2741038	10.1155/2016/2741038	Malaria, a life-threatening blood disease, has been a major concern in the field of healthcare. One of the severe forms of malaria is caused by the parasite Plasmodium falciparum which is initiated through protein interactions of pathogen with the host proteins. It is essential to analyse the protein-protein interactions among the host and pathogen for better understanding of the process and char…
2	1	6	6	3	within an individuals lifespan (single generation)	no spatial aspect	single species in the wild - environment constant	exome/transcriptome	Host	Tim Sackton	2016	https://doi.org/10.1016/j.funbio.2015.10.010	Harris, LJ; Balcerzak, M; Johnston, A; Schneiderman, D; Ouellet, T	Host-preferential Fusarium graminearum gene expression during infection of wheat, barley, and maize	FUNGAL BIOLOGY	120	111	123		10.1016/j.funbio.2015.10.010	Fusarium graminearum is a broad host pathogen threatening cereal crops in temperate regions around the world. To better understand how F. graminearum adapts to different hosts, we have performed a comparison of the transcriptome of a single strain of F. graminearum during early infection (up to 4 d post-inoculation) of barley, maize, and wheat using custom oligomer microarrays. Our results showed…
2	1	3	6	3	within an individuals lifespan (single generation)	no spatial aspect	single species laboratory system - environmental aspect present	exome/transcriptome	both	Tim Sackton	2015	https://doi.org/10.1186/s12864-015-2351-1	Wallqvist, A; Memisevic, V; Zavaljevski, N; Pieper, R; Rajagopala, SV; Kwon, K; Yu, CG; Hoover, TA; Reifman, J	Using host-pathogen protein interactions to identify and characterize Francisella tularensis virulence factors	BMC GENOMICS	16			1106	10.1186/s12864-015-2351-1	Background: Francisella tularensis is a select bio-threat agent and one of the most virulent intracellular pathogens known, requiring just a few organisms to establish an infection. Although several virulence factors are known, we lack an understanding of virulence factors that act through host-pathogen protein interactions to promote infection. To address these issues in the highly infectious F.…
1	2	6	6	3	none	local (one population)	single species in the wild - environment constant	exome/transcriptome	Host	Tim Sackton	2015	https://doi.org/10.1186/s12864-015-2277-7	Visser, EA; Wegrzyn, JL; Steenkmap, ET; Myburg, AA; Naidoo, S	Combined de novo and genome guided assembly and annotation of the Pinus patula juvenile shoot transcriptome	BMC GENOMICS	16			1057	10.1186/s12864-015-2277-7	Background: Pines are the most important tree species to the international forestry industry, covering 42 % of the global industrial forest plantation area. One of the most pressing threats to cultivation of some pine species is the pitch canker fungus, Fusarium circinatum, which can have devastating effects in both the field and nursery. Investigation of the Pinus-F. circinatum host-pathogen int…
1	1	6	6	2	none	no spatial aspect	single species in the wild - environment constant	exome/transcriptome	Host	Tim Sackton	2015	https://doi.org/10.1186/s12864-015-2124-x	Lee, AK; Kulcsar, KA; Elliott, O; Khiabanian, H; Nagle, ER; Jones, MEB; Amman, BR; Sanchez-Lockhart, M; Towner, JS; Palacios, G; Rabadan, R	De novo transcriptome reconstruction and annotation of the Egyptian rousette bat	BMC GENOMICS	16			1033	10.1186/s12864-015-2124-x	Background: The Egyptian Rousette bat (Rousettus aegyptiacus), a common fruit bat species found throughout Africa and the Middle East, was recently identified as a natural reservoir host of Marburg virus. With Ebola virus, Marburg virus is a member of the family Filoviridae that causes severe hemorrhagic fever disease in humans and nonhuman primates, but results in little to no pathological conse…
1	1	4	2	2	none	no spatial aspect	multiple species laboratory system - no environmental aspect present	full gene/regulator	Host	Tim Sackton	2015	https://doi.org/10.1556/1646.7.2015.4.4	Khan, N	Comparative and evolutionary insights into CD4 gene across mammalian and avian taxa	INTERVENTIONAL MEDICINE AND APPLIED SCIENCE	7	152	160		10.1556/1646.7.2015.4.4	The present day genetic architecture of a species bears much significance to its closely related species which is due to species-specific differences, shaped by different evolutionary forces across time scale. With the availability of whole genome sequence of several closely related species, it is now possible to infer evolutionary patterns of genes and genomes in specific lineages. To this respe…
2	1	3	6	3	within an individuals lifespan (single generation)	no spatial aspect	single species laboratory system - environmental aspect present	exome/transcriptome	Pathogen	Tim Sackton	2015	https://doi.org/10.1371/journal.ppat.1005296	de Paiva, RMC; Grazielle-Silva, V; Cardoso, MS; Nakagaki, BN; Mendonca-Neto, RP; Canavaci, AMC; Melo, NS; Martinelli, PM; Fernandes, AP; daRocha, WD; Teixeira, SMR	Amastin Knockdown in Leishmania braziliensis Affects Parasite-Macrophage Interaction and Results in Impaired Viability of Intracellular Amastigotes	PLOS PATHOGENS	11			e1005296	10.1371/journal.ppat.1005296	Leishmaniasis, a human parasitic disease with manifestations ranging from cutaneous ulcerations to fatal visceral infection, is caused by several Leishmania species. These protozoan parasites replicate as extracellular, flagellated promastigotes in the gut of a sandfly vector and as amastigotes inside the parasitophorous vacuole of vertebrate host macrophages. Amastins are surface glycoproteins e…
1	1	2	7	2	none	no spatial aspect	single species laboratory system - no environmental aspect	whole genome	Host	Allison Shultz	2015	https://doi.org/10.1186/s12864-015-2127-7	Russo, LM; Abdeltawab, NF; O'Brien, AD; Kotb, M; Melton-Celsa, AR	Mapping of genetic loci that modulate differential colonization by Escherichia coli O157:H7 TUV86-2 in advanced recombinant inbred BXD mice	BMC GENOMICS	16			947	10.1186/s12864-015-2127-7	Background: Shiga toxin (Stx)-producing E. coli (STEC) are responsible for foodborne outbreaks that can result in severe human disease. During an outbreak, differential disease outcomes are observed after infection with the same STEC strain. One question of particular interest is why some infected people resolve infection after hemorrhagic colitis whereas others progress to the hemolytic uremic s…
1	3	6	7	4	none	small spatial scale (couple of populations)	single species in the wild - environment constant	whole genome	Pathogen	Allison Shultz	2015	https://doi.org/10.1093/gbe/evv198	Chiara, M; Fanelli, F; Mule, G; Logrieco, AF; Pesole, G; Leslie, JF; Horner, DS; Toomajian, C	Genome Sequencing of Multiple Isolates Highlights Subtelomeric Genomic Diversity within Fusarium fujikuroi	GENOME BIOLOGY AND EVOLUTION	7	3062	3069		10.1093/gbe/evv198	Comparisons of draft genome sequences of three geographically distinct isolates of Fusarium fujikuroi with two recently published genome sequences from the same species suggest diverse profiles of secondary metabolite production within F. fujikuroi. Species- and lineage-specific genes, many of which appear to exhibit expression profiles that are consistent with roles in host-pathogen interactions…
6	1	1	7	7	speciation time (large tree)	no spatial aspect	none - theoretical	whole genome	Pathogen	Allison Shultz	2015	https://doi.org/10.1038/ismej.2015.46	Martijn, J; Schulz, F; Zaremba-Niedzwiedzka, K; Viklund, J; Stepanauskas, R; Andersson, SGE; Horn, M; Guy, L; Ettema, TJG	Single-cell genomics of a rare environmental alphaproteobacterium provides unique insights into Rickettsiaceae evolution	ISME JOURNAL	9	2373	2385		10.1038/ismej.2015.46	The bacterial family Rickettsiaceae includes a group of well-known etiological agents of many human and vertebrate diseases, including epidemic typhus-causing pathogen Rickettsia prowazekii. Owing to their medical relevance, rickettsiae have attracted a great deal of attention and their host-pathogen interactions have been thoroughly investigated. All known members display obligate intracellular …
4	1	2	7	5	many generations	no spatial aspect	single species laboratory system - no environmental aspect	whole genome	both	Allison Shultz	2015	https://doi.org/10.1093/molbev/msv160	Jansen, G; Crummenerl, LL; Gilbert, F; Mohr, T; Pfefferkorn, R; Thanert, R; Rosenstiel, P; Schulenburg, H	Evolutionary Transition from Pathogenicity to Commensalism: Global Regulator Mutations Mediate Fitness Gains through Virulence Attenuation	MOLECULAR BIOLOGY AND EVOLUTION	32	2883	2896		10.1093/molbev/msv160	Symbiotic interactions are indispensable for metazoan function, but their origin and evolution remain elusive. We use a controlled evolution experiment to demonstrate the emergence of novel commensal interactions between Pseudomonas aeruginosa, an initially pathogenic bacterium, and a metazoan host, Caenorhabditis elegans. We show that commensalism evolves through loss of virulence, because it pr…
1	3	2	7	4	none	small spatial scale (couple of populations)	single species laboratory system - no environmental aspect	whole genome	Host	Allison Shultz	2015	https://doi.org/10.1186/s12864-015-2009-z	Redmond, SN; Eiglmeier, K; Mitri, C; Markianos, K; Guelbeogo, WM; Gneme, A; Isaacs, AT; Coulibaly, B; Brito-Fravallo, E; Maslen, G; Mead, D; Niare, O; Traore, SF; Sagnon, N; Kwiatkowski, D; Riehle, MM; Vernick, KD	Association mapping by pooled sequencing identifies TOLL 11 as a protective factor against Plasmodium falciparum in Anopheles gambiae	BMC GENOMICS	16			779	10.1186/s12864-015-2009-z	Background: The genome-wide association study (GWAS) techniques that have been used for genetic mapping in other organisms have not been successfully applied to mosquitoes, which have genetic characteristics of high nucleotide diversity, low linkage disequilibrium, and complex population stratification that render population-based GWAS essentially unfeasible at realistic sample size and marker de…
4	2	6	7	6	many generations	local (one population)	single species in the wild - environment constant	whole genome	Pathogen	Allison Shultz	2015	https://doi.org/10.3389/fmicb.2015.00996	Atwell, S; Corwin, JA; Soltis, NE; Subedy, A; Denby, KJ; Kliebenstein, DJ	Whole genome resequencing of Botrytis cinerea isolates identifies high levels of standing diversity	FRONTIERS IN MICROBIOLOGY	6			996	10.3389/fmicb.2015.00996	How standing genetic variation within a pathogen contributes to diversity in host/pathogen interactions is poorly understood, partly because most studied pathogens are host-specific, clonally reproducing organisms which complicates genetic analysis. In contrast, Botrytis cinerea is a sexually reproducing, true haploid ascomycete that can infect a wide range of diverse plant hosts. While previous …
5	1	8	7	6	speciation time (small tree)	no spatial aspect	multiple species in the wild - environment constant	whole genome	Pathogen	Allison Shultz	2015	https://doi.org/10.1186/s12864-015-1889-2	Timms, VJ; Hassan, KA; Mitchell, HM; Neilan, BA	Comparative genomics between human and animal associated subspecies of the Mycobacterium avium complex: a basis for pathogenicity	BMC GENOMICS	16			695	10.1186/s12864-015-1889-2	Background: A human isolate of Mycobacterium avium subsp. paratuberculosis (M. paratuberculosis 43525) was sequenced and compared genomically to other mycobacterial pathogens. M. paratuberculosis 43525 was recently isolated from a patient with ulcerative colitis and belongs to the M. avium complex, a group known to infect both humans and animals. While M. paratuberculosis is a known pathogen of l…
6	1	8	3	7	speciation time (large tree)	no spatial aspect	multiple species in the wild - environment constant	gene family/microsatellites	Pathogen	Allison Shultz	2015	https://doi.org/10.1038/srep13032	Zhang, ZN; Wu, QY; Zhang, GZ; Zhu, YY; Murphy, RW; Liu, Z; Zou, CG	Systematic analyses reveal uniqueness and origin of the CFEM domain in fungi	SCIENTIFIC REPORTS	5			13032	10.1038/srep13032	CFEM domain commonly occurs in fungal extracellular membrane proteins. To provide insights for understanding putative functions of CFEM, we investigate the evolutionary dynamics of CFEM domains by systematic comparative genomic analyses among diverse animals, plants, and more than 100 fungal species, which are representative across the entire group of fungi. We here show that CFEM domain is uniqu…
1	2	6	2	3	none	local (one population)	single species in the wild - environment constant	full gene/regulator	Pathogen	Allison Shultz	2015	https://doi.org/10.1371/journal.pone.0134897	Origgi, FC; Tecilla, M; Pilo, P; Aloisio, F; Otten, P; Aguilar-Bultet, L; Sattler, U; Roccabianca, P; Romero, CH; Bloom, DC; Jacobson, ER	A Genomic Approach to Unravel Host-Pathogen Interaction in Chelonians: The Example of Testudinid Herpesvirus 3	PLOS ONE	10			e0134897	10.1371/journal.pone.0134897	We report the first de novo sequence assembly and analysis of the genome of Testudinid herpesvirus 3 (TeHV3), one of the most pathogenic chelonian herpesviruses. The genome of TeHV3 is at least 150,080 nucleotides long, is arranged in a type D configuration and comprises at least 102 open reading frames extensively co-linear with those of Human herpesvirus 1. Consistently, the phylogenetic analys…
1	1	2	7	2	none	no spatial aspect	single species laboratory system - no environmental aspect	whole genome	Host	Allison Shultz	2015	https://doi.org/10.1002/eji.201545547	Smith, PM; Sproule, TJ; Philip, VM; Roopenian, DC; Stadecker, MJ	Minor genomic differences between related B6 and B10 mice affect severity of schistosome infection by governing the mode of dendritic cell activation	EUROPEAN JOURNAL OF IMMUNOLOGY	45	2312	2323		10.1002/eji.201545547	Infection with the helminth Schistosoma mansoni results in hepatointestinal granulomatous inflammation mediated by CD4 T cells directed against parasite eggs. The severity of disease varies greatly in humans and mice; however, the genetic basis of such a heterogenous immune response remains poorly understood. Here we show that, despite their close genetic relationship, C57BL/10SnJ (B10) mice deve…
1	3	6	5	4	none	small spatial scale (couple of populations)	single species in the wild - environment constant	reduced representation of genome (RAD-seq, GBS, Seq capture)	Host	Allison Shultz	2015	https://doi.org/10.1111/mec.13313	Wenzel, MA; James, MC; Douglas, A; Piertney, SB	Genome-wide association and genome partitioning reveal novel genomic regions underlying variation in gastrointestinal nematode burden in a wild bird	MOLECULAR ECOLOGY	24	4175	4192		10.1111/mec.13313	Identifying the genetic architecture underlying complex phenotypes is a notoriously difficult problem that often impedes progress in understanding adaptive eco-evolutionary processes in natural populations. Host-parasite interactions are fundamentally important drivers of evolutionary processes, but a lack of understanding of the genes involved in the host's response to chronic parasite insult ma…
1	1	1	5	2	none	no spatial aspect	none - theoretical	reduced representation of genome (RAD-seq, GBS, Seq capture)	Pathogen	Allison Shultz	2015	https://doi.org/10.1111/mpp.12214	Leboldus, JM; Kinzer, K; Richards, J; Ya, Z; Yan, CH; Friesen, TL; Brueggeman, R	Genotype-by-sequencing of the plant-pathogenic fungi Pyrenophora teres and Sphaerulina musiva utilizing Ion Torrent sequence technology	MOLECULAR PLANT PATHOLOGY	16	623	632		10.1111/mpp.12214	Genetic and genomics tools to characterize host-pathogen interactions are disproportionately directed to the host because of the focus on resistance. However, understanding the genetics of pathogen virulence is equally important and has been limited by the high cost of denovo genotyping of species with limited marker data. Non-resource-prohibitive methods that overcome the limitation of genotypin…
3	1	2	2	4	few generations	no spatial aspect	single species laboratory system - no environmental aspect	full gene/regulator	Pathogen	Allison Shultz	2015	https://doi.org/10.1016/j.gene.2015.04.026	Parvez, MK	The hepatitis E virus ORF1 'X-domain' residues form a putative macrodomain protein/Appr-1 ''-pase catalytic-site, critical for viral RNA replication	GENE	566	47	53		10.1016/j.gene.2015.04.026	The hepatitis E virus (HEV) ORF1 gene encodes the non-structural polyprotein wherein the 'X-domain' still remains poorly defined. Cellular X-domain associated macrodomain protein/ADP-ribose-1 ''-monophosphatase (Appr-1 ''-pase) activities are also reported in coronaviruses (Coy), including identification of its homologs in alpha and rubella viruses. The present study investigated the role(s) of X…
1	1	4	6	2	none	no spatial aspect	multiple species laboratory system - no environmental aspect present	exome/transcriptome	Host	Allison Shultz	2015	https://doi.org/10.1371/journal.pone.0130500	Price, SJ; Garner, TWJ; Balloux, F; Ruis, C; Paszkiewicz, KH; Moore, K; Griffiths, AGF	A de novo Assembly of the Common Frog (Rana temporaria) Transcriptome and Comparison of Transcription Following Exposure to Ranavirus and Batrachochytrium dendrobatidis	PLOS ONE	10			e0130500	10.1371/journal.pone.0130500	Amphibians are experiencing global declines and extinctions, with infectious diseases representing a major factor. In this study we examined the transcriptional response of metamorphic hosts (common frog, Rana temporaria) to the two most important amphibian pathogens: Batrachochytrium dendrobatidis (Bd) and Ranavirus. We found strong up-regulation of a gene involved in the adaptive immune respons…
2	2	6	6	4	within an individuals lifespan (single generation)	local (one population)	single species in the wild - environment constant	exome/transcriptome	Host	Vignesh Venkatakrishnan	2015	https://doi.org/10.1186/s12864-015-1667-1	Verbruggen, B; Bickley, LK; Santos, EM; Tyler, CR; Stentiford, GD; Bateman, KS; van Aerle, R	De novo assembly of the Carcinus maenas transcriptome and characterization of innate immune system pathways	BMC GENOMICS	16			458	10.1186/s12864-015-1667-1	Background: The European shore crab, Carcinus maenas, is used widely in biomonitoring, ecotoxicology and for studies into host-pathogen interactions. It is also an important invasive species in numerous global locations. However, the genomic resources for this organism are still sparse, limiting research progress in these fields. To address this resource shortfall we produced a C. maenas transcri…
1	1	4	7	2	none	no spatial aspect	multiple species laboratory system - no environmental aspect present	whole genome	Pathogen	Vignesh Venkatakrishnan	2015	https://doi.org/10.1093/gbe/evv092	Sperschneider, J; Gardiner, DM; Thatcher, LF; Lyons, R; Singh, KB; Manners, JM; Taylor, JM	Genome-Wide Analysis in Three Fusarium Pathogens Identifies Rapidly Evolving Chromosomes and Genes Associated with Pathogenicity	GENOME BIOLOGY AND EVOLUTION	7	1613	1627		10.1093/gbe/evv092	Pathogens and hosts are in an ongoing arms race and genes involved in host-pathogen interactions are likely to undergo diversifying selection. Fusarium plant pathogens have evolved diverse infection strategies, but how they interact with their hosts in the biotrophic infection stage remains puzzling. To address this, we analyzed the genomes of three Fusarium plant pathogens for genes that are und…
1	1	2	7	2	none	no spatial aspect	single species laboratory system - no environmental aspect	whole genome	Pathogen	Vignesh Venkatakrishnan	2015	https://doi.org/10.1093/gbe/evv101	Li, YY; Liu, Y; Chew, SC; Tay, M; Salido, MMS; Teo, J; Lauro, FM; Givskov, M; Yang, L	Complete Genome Sequence and Transcriptomic Analysis of the Novel Pathogen Elizabethkingia anophelis in Response to Oxidative Stress	GENOME BIOLOGY AND EVOLUTION	7	1676	1685		10.1093/gbe/evv101	Elizabethkingia anophelis is an emerging pathogen that can cause life-threatening infections in neonates, severely immunocompromised and postoperative patients. The lack of genomic information on E. anophelis hinders our understanding of its mechanisms of pathogenesis. Here, we report the first complete genome sequence of E. anophelis NUHP1 and assess its response to oxidative stress. Elizabethki…
1	1	2	1	2	none	no spatial aspect	single species laboratory system - no environmental aspect	gene/sequence fragment (e.g. part of CYTB, COI, MHC, 16S)	Pathogen	Vignesh Venkatakrishnan	2015	https://doi.org/	Wubben, MJ; Gavilano, L; Baum, TJ; Davis, EL	Sequence and Spatiotemporal Expression Analysis of CLE-Motif Containing Genes from the Reniform Nematode (Rotylenchulus reniformis Linford & Oliveira)	JOURNAL OF NEMATOLOGY	47	159	165			The reniform nematode, Rotylenchulus reniformis, is a sedentary semi-endoparasitic species with a host range that encompasses more than 77 plant families. Nematode effector proteins containing plant-ligand motifs similar to CLAVATA3/ESR (CLE) peptides have been identified in the Heterodera, Globodera, and Meloidogyne genera of sedentary endoparasites. Here, we describe the isolation, sequence ana…
2	1	8	3	3	within an individuals lifespan (single generation)	no spatial aspect	multiple species in the wild - environment constant	gene family/microsatellites	Pathogen	Vignesh Venkatakrishnan	2015	https://doi.org/10.1016/j.meegid.2015.03.014	Cwiklinski, K; Allen, K; LaCourse, J; Williams, DJ; Paterson, S; Hodgkinson, JE	Characterisation of a novel panel of polymorphic microsatellite loci for the liver fluke, Fasciola hepatica, using a next generation sequencing approach	INFECTION GENETICS AND EVOLUTION	32	298	304		10.1016/j.meegid.2015.03.014	The liver fluke, Fasciola hepatica is an economically important pathogen of sheep and cattle and has been described by the WHO as a re-emerging zoonosis. Control is heavily reliant on the use of drugs, particularly triclabendazole and as a result resistance has now emerged. The population structure of F. hepatica is not well known, yet it can impact on host-parasite interactions and parasite cont…
3	1	1	3	4	few generations	no spatial aspect	none - theoretical	gene family/microsatellites	both	Vignesh Venkatakrishnan	2015	https://doi.org/10.1016/j.meegid.2015.03.031	Mukherjee, S; Panda, A; Ghosh, TC	Elucidating evolutionary features and functional implications of orphan genes in Leishmania major	INFECTION GENETICS AND EVOLUTION	32	330	337		10.1016/j.meegid.2015.03.031	Orphan genes are protein coding genes that lack recognizable homologs in other organisms. These genes were reported to comprise a considerable fraction of coding regions in all sequenced genomes and thought to be allied with organism's lineage-specific traits. However, their evolutionary persistence and functional significance still remain elusive. Due to lack of homologs with the host genome and…
1	1	2	1	2	none	no spatial aspect	single species laboratory system - no environmental aspect	gene/sequence fragment (e.g. part of CYTB, COI, MHC, 16S)	Pathogen	Vignesh Venkatakrishnan	2015	https://doi.org/10.1016/j.exppara.2015.03.009	Weiss, PHE; Batista, F; Wagner, G; Magalhaes, MDB; Miletti, LC	Kinetic and biochemical characterization of Trypanosoma evansi nucleoside triphosphate diphosphohydrolase	EXPERIMENTAL PARASITOLOGY	153	98	104		10.1016/j.exppara.2015.03.009	Nucleoside triphosphate diphospho-hydrolases (NTPDases) catalyze the hydrolysis of several nucleosides tri and diphosphate playing major roles in eukaryotes including purinergic signaling, inflammation, hemostasis, purine salvage and host-pathogen interactions. These enzymes have been recently described in parasites where several evidences indicated their involvement in virulence and infection. H…
1	1	1	7	2	none	no spatial aspect	none - theoretical	whole genome	Pathogen	Vignesh Venkatakrishnan	2015	https://doi.org/10.1038/srep09683	Gomez, S; Adalid-Peralta, L; Palafox-Fonseca, H; Cantu-Robles, VA; Soberon, X; Sciutto, E; Fragoso, G; Bobes, RJ; Laclette, JP; Yauner, LD; Ochoa-Leyva, A	Genome analysis of Excretory/Secretory proteins in Taenia solium reveals their Abundance of Antigenic Regions (AAR)	SCIENTIFIC REPORTS	5			9683	10.1038/srep09683	Excretory/Secretory (ES) proteins play an important role in the host-parasite interactions. Experimental identification of ES proteins is time-consuming and expensive. Alternative bioinformatics approaches are cost-effective and can be used to prioritize the experimental analysis of therapeutic targets for parasitic diseases. Here we predicted and functionally annotated the ES proteins in Taenia …
1	1	1	1	2	none	no spatial aspect	none - theoretical	gene/sequence fragment (e.g. part of CYTB, COI, MHC, 16S)	both	Vignesh Venkatakrishnan	2015	https://doi.org/10.1016/j.molbiopara.2015.05.008	Wijayawardena, BK; Minchella, DJ; DeWoody, JA	Horizontal gene transfer in schistosomes: A critical assessment	MOLECULAR AND BIOCHEMICAL PARASITOLOGY	201	57	65		10.1016/j.molbiopara.2015.05.008	Horizontal gene transfer (HGT), the movement of genetic material between distinct evolutionary lineages, has long been known as a principal force of diversification and adaptation of prokaryotes. More recently, genomic and transcriptomic datasets have suggested gene transfers among various eukaryotic taxa (e.g., Porifera, Cnidaria, Nematoda, Arthropoda, Rotifera, Craniata, and Plantae). Although …
2	1	9	7	3	within an individuals lifespan (single generation)	no spatial aspect	multiple species in the wild - environment changing	whole genome	both	Vignesh Venkatakrishnan	2015	https://doi.org/10.1038/ncomms8121	Desjardins, CA; Sanscrainte, ND; Goldberg, JM; Heiman, D; Young, S; Zeng, QD; Madhani, HD; Becnel, JJ; Cuomo, CA	Contrasting host-pathogen interactions and genome evolution in two generalist and specialist microsporidian pathogens of mosquitoes	NATURE COMMUNICATIONS	6			7121	10.1038/ncomms8121	Obligate intracellular pathogens depend on their host for growth yet must also evade detection by host defenses. Here we investigate host adaptation in two Microsporidia, the specialist Edhazardia aedis and the generalist Vavraia culicis, pathogens of disease vector mosquitoes. Genomic analysis and deep RNA-Seq across infection time courses reveal fundamental differences between these pathogens. …
1	1	2	7	2	none	no spatial aspect	single species laboratory system - no environmental aspect	whole genome	Pathogen	Vignesh Venkatakrishnan	2015	https://doi.org/10.1016/j.resmic.2014.10.013	Frey, J; Falquet, L	Patho-genetics of Clostridium chauvoei	RESEARCH IN MICROBIOLOGY	166	384	392		10.1016/j.resmic.2014.10.013	The genomic sequence of Clostridium chauvoei, the etiological agent of blackleg, a severe disease of ruminants with high mortality specified by a myonecrosis reveals a chromosome of 2.8 million base-pairs and a cryptic plasmid of 5.5 kilo base-pairs. The chromosome contains the main pathways like glycolysis/gluconeogenesis, sugar metabolism, purine and pyrimidine metabolisms, but the notable abse…
2	1	2	6	3	within an individuals lifespan (single generation)	no spatial aspect	single species laboratory system - no environmental aspect	exome/transcriptome	Host	Vignesh Venkatakrishnan	2015	https://doi.org/10.1074/mcp.M114.047373	Croft, NP; de Verteuil, DA; Smith, SA; Wong, YC; Schittenhelm, RB; Tscharke, DC; Purcell, AW	Simultaneous Quantification of Viral Antigen Expression Kinetics Using Data-Independent (DIA) Mass Spectrometry	MOLECULAR & CELLULAR PROTEOMICS	14	1361	1372		10.1074/mcp.M114.047373	The generation of antigen-specific reagents is a significant bottleneck in the study of complex pathogens that express many hundreds to thousands of different proteins or to emerging or new strains of viruses that display potential pandemic qualities and therefore require rapid investigation. In these instances the development of antibodies for example can be prohibitively expensive to cover the …
1	1	2	6	2	none	no spatial aspect	single species laboratory system - no environmental aspect	exome/transcriptome	both	Vignesh Venkatakrishnan	2015	https://doi.org/10.1186/s13071-015-0834-1	Hebert, FO; Phelps, L; Samonte, I; Panchal, M; Grambauer, S; Barber, I; Kalbe, M; Landry, CR; Aubin-Horth, N	Identification of candidate mimicry proteins involved in parasite-driven phenotypic changes	PARASITES & VECTORS	8			225	10.1186/s13071-015-0834-1	Background: Endoparasites with complex life cycles are faced with several biological challenges, as they need to occupy various ecological niches throughout their development. Host phenotypes that increase the parasite's transmission rate to the next host have been extensively described, but few mechanistic explanations have been proposed to describe their proximate causes. In this study we explo…
1	1	2	6	2	none	no spatial aspect	single species laboratory system - no environmental aspect	exome/transcriptome	both	Vignesh Venkatakrishnan	2015	https://doi.org/10.1021/pr5010136	Teichmann, A; Varsas, DM; Monteiro, KM; Menehetti, BV; Dutra, CS; Paredes, R; Galanti, N; Zaha, A; Ferreira, HB	Characterization of 14-3-3 Isoforms Expressed in the Echinococcus granulosus Pathogenic Larval Stage	JOURNAL OF PROTEOME RESEARCH	14	1700	1715		10.1021/pr5010136	The 14-3-3 protein family of eukaryotic regulators was studied in Echinococcus granulosus, the causative agent of cystic hydatid disease. These proteins mediate important cellular processes in eukaryotes and are expected to play important roles in parasite biology. Six isoforms of E. granulosus 14-3-3 genes and proteins (Eg14-3-3.1-6) were analyzed, and their phylogenetic relationships were estab…
4	1	3	6	5	many generations	no spatial aspect	single species laboratory system - environmental aspect present	exome/transcriptome	both	Vignesh Venkatakrishnan	2015	https://doi.org/10.1038/ismej.2014.242	Connolly, JP; Goldstone, RJ; Burgess, K; Cogdell, RJ; Beatson, SA; Vollmer, W; Smith, DG; Roe, AJ	The host metabolite D-serine contributes to bacterial niche specificity through gene selection	ISME JOURNAL	9	1039	1051		10.1038/ismej.2014.242	Escherichia coli comprise a diverse array of both commensals and niche-specific pathotypes. The ability to cause disease results from both carriage of specific virulence factors and regulatory control of these via environmental stimuli. Moreover, host metabolites further refine the response of bacteria to their environment and can dramatically affect the outcome of the host-pathogen interaction. …
5	1	2	5	6	speciation time (small tree)	no spatial aspect	single species laboratory system - no environmental aspect	reduced representation of genome (RAD-seq, GBS, Seq capture)	Host	Vignesh Venkatakrishnan	2015	https://doi.org/10.1016/j.dci.2014.12.006	Li, Y; Liu, SK; Qin, ZK; Yao, J; Jiang, C; Song, L; Dunham, R; Liu, ZJ	The serpin superfamily in channel catfish: Identification, phylogenetic analysis and expression profiling in mucosal tissues after bacterial infections	DEVELOPMENTAL AND COMPARATIVE IMMUNOLOGY	49	267	277		10.1016/j.dci.2014.12.006	The superfamily of serine protease inhibitors (serpins) are broadly distributed in all kingdoms of life. Serpins play critical roles in an array of fundamental biological processes. In this study, we identified a complete set of 25 serpin genes from channel catfish genome by comprehensive data mining of existing genomic resources. Phylogenetic analysis verified their identities and supported the …
1	1	3	7	2	none	no spatial aspect	single species laboratory system - environmental aspect present	whole genome	Pathogen	Vignesh Venkatakrishnan	2015	https://doi.org/10.3389/fmicb.2015.00204	Hazen, TH; Lafon, PC; Garrett, NM; Lowe, TM; Silberger, DJ; Rowe, LA; Frace, M; Parsons, MB; Bopp, CA; Rasko, DA; Sobecky, PA	Insights into the environmental reservoir of pathogenic Vibrio parahaemolyticus using comparative genomics	FRONTIERS IN MICROBIOLOGY	6			204	10.3389/fmicb.2015.00204	Vibrio parahaemolyticus is an aquatic halophilic bacterium that occupies estuarine and coastal marine environments, and is a leading cause of seafood-borne food poisoning cases. To investigate the environmental reservoir and potential gene flow that occurs among V. parahaemolyticus isolates, the virulence-associated gene content and genome diversity of a collection of 133 V. parahaemolyticus isol…
1	1	3	6	2	none	no spatial aspect	single species laboratory system - environmental aspect present	exome/transcriptome	Host	Vignesh Venkatakrishnan	2015	https://doi.org/10.1186/s13099-015-0052-6	Rao, R; Zhu, YB; Alinejad, T; Tiruvayipati, S; Thong, KL; Wang, J; Bhassu, S	RNA-seq analysis of Macrobrachium rosenbergii hepatopancreas in response to Vibrio parahaemolyticus infection	GUT PATHOGENS	7			6	10.1186/s13099-015-0052-6	Background: The Malaysian giant freshwater prawn, Macrobrachium rosenbergii, is an economically important crustacean worldwide. However, production of this prawn is facing a serious threat from Vibriosis disease caused by Vibrio species such as Vibrio parahaemolyticus. Unfortunately, the mechanisms involved in the immune response of this species to bacterial infection are not fully understood. We…
2	1	4	6	3	within an individuals lifespan (single generation)	no spatial aspect	multiple species laboratory system - no environmental aspect present	exome/transcriptome	both	Helena Westerdahl	2015	https://doi.org/10.1186/s12864-015-1319-5	Hou, N; Piao, XY; Cai, PF; Wu, C; Liu, S; Xiao, Y; Chen, QJ	A novel Schistosoma japonicum endonuclease homologous to DNase II	BMC GENOMICS	16			126	10.1186/s12864-015-1319-5	Background: Recent advances in studies of the Schistosoma japonicum genome have opened new avenues for the elucidation of parasite biology and the identification of novel targets for vaccines, drug development and early diagnostic tools. Results: In this study, we surveyed the S. japonicum genome database for genes encoding nucleases. A total of 130 nucleases of 3 classes were found. Transcriptio…
1	1	6	3	2	none	no spatial aspect	single species in the wild - environment constant	gene family/microsatellites	Pathogen	Helena Westerdahl	2015	https://doi.org/10.3354/dao02833	Hartikainen, H; Filippenko, D; Okamura, B; Vasemagi, A	First microsatellite loci of the myxozoan parasite Tetracapsuloides bryosalmonae, the causative agent of proliferative kidney disease (PKD)	DISEASES OF AQUATIC ORGANISMS	113	85	88		10.3354/dao02833	Proliferative kidney disease (PKD) caused by the myxozoan parasite Tetracapsuloides bryosalmonae is a severe parasitic disease of salmonid fish. Estimates of genetic variation in parasite populations across Europe are currently lacking. We developed the first polymorphic microsatellite markers for T. bryosalmonae using Illumina MiSeq sequence data derived from genomic DNA. Twelve polymorphic loci…
1	1	2	6	2	none	no spatial aspect	single species laboratory system - no environmental aspect	exome/transcriptome	both	Helena Westerdahl	2015	https://doi.org/10.3389/fimmu.2015.00023	Casey, ME; Meade, KG; Nalpas, NC; Taraktsoglou, M; Browne, JA; Killick, KE; Park, SDE; Gormley, E; Hokamp, K; Magee, DA; MacHugh, DE	Analysis of the bovine monocyte-derived macrophage response to Mycobacterium avium subspecies paratuberculosis infection using RNA-seq	FRONTIERS IN IMMUNOLOGY	6			23	10.3389/fimmu.2015.00023	Johne's disease, caused by infection with Mycobacterium avium subsp. paratuberculosis, (MAP), is a chronic intestinal disease of ruminants with serious economic consequences for cattle production in the United States and elsewhere. During infection, MAP bacilli are phagocytosed and subvert host macrophage processes, resulting in subclinical infections that can lead to immunopathology and dissemin…
5	3	9	7	8	speciation time (small tree)	small spatial scale (couple of populations)	multiple species in the wild - environment changing	whole genome	Pathogen	Helena Westerdahl	2015	https://doi.org/10.1007/s00438-014-0900-y	Ortiz, MF; Wallau, GL; Graichen, DAS; Loreto, ELS	An evaluation of the ecological relationship between Drosophila species and their parasitoid wasps as an opportunity for horizontal transposon transfer	MOLECULAR GENETICS AND GENOMICS	290	67	78		10.1007/s00438-014-0900-y	Evidences of horizontal transfer, the exchange of genetic material between reproductively isolated species, have accumulated over the last decades, including for multicellular eukaryotic organisms. However, the mechanisms and ecological relationships that promote such phenomenon is still poorly known. Host-parasite interaction is one type of relationship usually pointed in the literature that cou…
2	2	2	6	4	within an individuals lifespan (single generation)	local (one population)	single species laboratory system - no environmental aspect	exome/transcriptome	Pathogen	Helena Westerdahl	2015	https://doi.org/10.4137/EBO.S25585	Isewon, I; Oyelade, J; Brors, B; Adebiyi, E	In Silico Gene Regulatory Network of the Maurer's Cleft Pathway in Plasmodium falciparum	EVOLUTIONARY BIOINFORMATICS	11	231	238		10.4137/EBO.S25585	The Maurer's clefts (MCs) are very important for the survival of Plasmodium falciparum within an infected cell as they are induced by the parasite itself in the erythrocyte for protein trafficking. The MCs form an interesting part of the parasite's biology as they shed more light on how the parasite remodels the erythrocyte leading to host pathogenesis and death. Here, we predicted and analyzed t…
5	3	6	7	8	speciation time (small tree)	small spatial scale (couple of populations)	single species in the wild - environment constant	whole genome	Pathogen	Helena Westerdahl	2015	https://doi.org/10.1093/nar/gku1271	Kumar, N; Mariappan, V; Baddam, R; Lankapalli, AK; Shaik, S; Goh, KL; Loke, MF; Perkins, T; Benghezal, M; Hasnain, SE; Vadivelu, J; Marshall, BJ; Ahmed, N	Comparative genomic analysis of Helicobacter pylori from Malaysia identifies three distinct lineages suggestive of differential evolution	NUCLEIC ACIDS RESEARCH	43	324	335		10.1093/nar/gku1271	The discordant prevalence of Helicobacter pylori and its related diseases, for a long time, fostered certain enigmatic situations observed in the countries of the southern world. Variation in H. pylori infection rates and disease outcomes among different populations in multi-ethnic Malaysia provides a unique opportunity to understand dynamics of host-pathogen interaction and genome evolution. In …
4	2	6	6	6	many generations	local (one population)	single species in the wild - environment constant	exome/transcriptome	Pathogen	Helena Westerdahl	2015	https://doi.org/10.1016/j.ijmm.2014.10.005	Windmuller, N; Witten, A; Block, D; Bunk, B; Sproer, C; Kahl, BC; Mellmann, A	Transcriptional adaptations during long-term persistence of Staphylococcus aureus in the airways of a cystic fibrosis patient	INTERNATIONAL JOURNAL OF MEDICAL MICROBIOLOGY	305	38	46		10.1016/j.ijmm.2014.10.005	The lungs of Cystic fibrosis (CF) patients are often colonized and/or infected by Staphylococcus aureus for years, mostly by one predominant clone. For long-term survival in this environment, S. aureus needs to adapt during its interactions with host factors, antibiotics, and other pathogens. Here, we study long-term transcriptional as well as genomic adaptations of an isogenic pair of S. aureus …
2	1	2	6	3	within an individuals lifespan (single generation)	no spatial aspect	single species laboratory system - no environmental aspect	exome/transcriptome	Host	Helena Westerdahl	2014	https://doi.org/10.1186/s12870-014-0376-2	Almeida, NF; Leitao, ST; Krezdorn, N; Rotter, B; Winter, P; Rubiales, D; Patto, MCV	Allelic diversity in the transcriptomes of contrasting rust-infected genotypes of Lathyrus sativus, a lasting resource for smart breeding	BMC PLANT BIOLOGY	14			376	10.1186/s12870-014-0376-2	Background: Grass pea (Lathyrus sativus L.) is a valuable resource for potentially durable partial resistance to rust. To gain insight into the resistance mechanism and identify potential resistance genes, we generated the first comprehensive transcriptome assemblies from control and Uromyces pisi inoculated leafs of a susceptible and a partially rust-resistant grass pea genotype by RNA-seq. Resu…
2	1	2	6	3	within an individuals lifespan (single generation)	no spatial aspect	single species laboratory system - no environmental aspect	exome/transcriptome	Host	Helena Westerdahl	2014	https://doi.org/10.1371/journal.pone.0114960	Kim, DK; Lillehoj, HS; Jang, SI; Lee, SH; Hong, YH; Cheng, HH	Transcriptional Profiles of Host-Pathogen Responses to Necrotic Enteritis and Differential Regulation of Immune Genes in Two Inbreed Chicken Lines Showing Disparate Disease Susceptibility	PLOS ONE	9			e114960	10.1371/journal.pone.0114960	Necrotic enteritis (NE) is an important intestinal infectious disease of commercial poultry flocks caused by Clostridium perfringens. Using an experimental model of NE involving co-infection with C. perfringens and Eimeria maxima, transcriptome profiling and functional genomics approaches were applied to identify the genetic mechanisms that might regulate the host response to this disease. Microa…
1	2	6	7	3	none	local (one population)	single species in the wild - environment constant	whole genome	Pathogen	Helena Westerdahl	2014	https://doi.org/10.1093/gbe/evu247	Yang, YL; Xiong, J; Zhou, ZG; Huo, FM; Miao, W; Ran, C; Liu, YC; Zhang, JY; Feng, JM; Wang, M; Wang, M; Wang, L; Yao, B	The Genome of the Myxosporean Thelohanellus kitauei Shows Adaptations to Nutrient Acquisition within Its Fish Host	GENOME BIOLOGY AND EVOLUTION	6	3182	3198		10.1093/gbe/evu247	Members of Myxozoa, a parasitic metazoan taxon, have considerable detrimental effects on fish hosts and also have been associated with human food-borne illness. Little is known about their biology and metabolism. Analysis of the genome of Thelohanellus kitauei and comparative analysis with genomes of its two free-living cnidarian relatives revealed that T. kitauei has adapted to parasitism, as in…
2	1	5	2	3	within an individuals lifespan (single generation)	no spatial aspect	multiple species laboratory system - environmental aspect present	full gene/regulator	Pathogen	Helena Westerdahl	2014	https://doi.org/10.1111/mmi.12819	Ferreira, TR; Alves-Ferreira, EVC; Defina, TPA; Walrad, P; Papadopoulou, B; Cruz, AK	Altered expression of an RBP-associated arginine methyltransferase 7 in Leishmania major affects parasite infection	MOLECULAR MICROBIOLOGY	94	1085	1102		10.1111/mmi.12819	Protein arginine methylation is a widely conserved post-translational modification performed by arginine methyltransferases (PRMTs). However, its functional role in parasitic protozoa is still under-explored. The Leishmania major genome encodes five PRMT homologs, including PRMT7. Here we show that LmjPRMT7 expression and arginine monomethylation are tightly regulated in a lifecycle stage-depende…
6	3	8	7	9	speciation time (large tree)	small spatial scale (couple of populations)	multiple species in the wild - environment constant	whole genome	Pathogen	Helena Westerdahl	2014	https://doi.org/10.1073/pnas.1412662111	Hu, X; Xiao, GH; Zheng, P; Shang, YF; Su, Y; Zhang, XY; Liu, XZ; Zhan, S; St Leger, RJ; Wang, CS	Trajectory and genomic determinants of fungal-pathogen speciation and host adaptation	PROCEEDINGS OF THE NATIONAL ACADEMY OF SCIENCES OF THE UNITED STATES OF AMERICA	111	16796	16801		10.1073/pnas.1412662111	Much remains unknown regarding speciation. Host-pathogen interactions are a major driving force for diversification, but the genomic basis for speciation and host shifting remains unclear. The fungal genus Metarhizium contains species ranging from specialists with very narrow host ranges to generalists that attack a wide range of insects. By genomic analyses of seven species, we demonstrated that…
2	1	6	6	3	within an individuals lifespan (single generation)	no spatial aspect	single species in the wild - environment constant	exome/transcriptome	both	Helena Westerdahl	2014	https://doi.org/10.1016/j.molbiopara.2014.11.001	Tritten, L; O'Neill, M; Nutting, C; Wanji, S; Njouendoui, A; Fombad, F; Kengne-Ouaffo, J; Mackenzie, C; Geary, T	Loa loa and Onchocerca ochengi miRNAs detected in host circulation	MOLECULAR AND BIOCHEMICAL PARASITOLOGY	198	14	17		10.1016/j.molbiopara.2014.11.001	A combination of deep-sequencing and bioinformatics analysis enabled identification of twenty-two microRNA candidates of potential nematode origin in plasma from Loa boo-infected baboons and a further ten from the plasma of an Onchocerca ochengi-infected cow. The obtained data were compared to results from previous work on miRNA candidates from Dirofilaria immitis and O. volvu/us found in host ci…
5	1	1	3	6	speciation time (small tree)	no spatial aspect	none - theoretical	gene family/microsatellites	Pathogen	Jamie Winternitz	2014	https://doi.org/10.1603/ME13218	Sweet, AD; Allen, JM; Johnson, KP	Novel Primers From Informative Nuclear Loci for Louse Molecular Phylogenetics (Insecta: Phthiraptera)	JOURNAL OF MEDICAL ENTOMOLOGY	51	1122	1126		10.1603/ME13218	While parasitic lice (Insecta: Phthiraptera) have historically been an important model taxon for understanding host-parasite coevolution, very few molecular markers have been developed for phylogenetic analysis. The current markers are insufficient to resolve many of the deeper nodes in this group; therefore, sequences from additional genetic loci are necessary. Here, we design primers targeting …
5	1	1	7	6	speciation time (small tree)	no spatial aspect	none - theoretical	whole genome	Pathogen	Jamie Winternitz	2014	https://doi.org/10.1128/mBio.02020-14	Rahman, SA; Singh, Y; Kohli, S; Ahmad, J; Ehtesham, NZ; Tyagi, AK; Hasnain, SE	Comparative Analyses of Nonpathogenic, Opportunistic, and Totally Pathogenic Mycobacteria Reveal Genomic and Biochemical Variabilities and Highlight the Survival Attributes of Mycobacterium tuberculosis	MBIO	5			e02020-14	10.1128/mBio.02020-14	Mycobacterial evolution involves various processes, such as genome reduction, gene cooption, and critical gene acquisition. Our comparative genome size analysis of 44 mycobacterial genomes revealed that the nonpathogenic (NP) genomes were bigger than those of opportunistic (OP) or totally pathogenic (TP) mycobacteria, with the TP genomes being smaller yet variable in size-their genomic plasticity…
5	1	4	7	6	speciation time (small tree)	no spatial aspect	multiple species laboratory system - no environmental aspect present	whole genome	Pathogen	Jamie Winternitz	2014	https://doi.org/10.1186/1471-2164-15-S6-S17	Khiabanian, H; Carpenter, Z; Kugelman, J; Chan, J; Trifonov, V; Nagle, E; Warren, T; Iversen, P; Bavari, S; Palacios, G; Rabadan, R	Viral diversity and clonal evolution from unphased genomic data	BMC GENOMICS	15			S17	10.1186/1471-2164-15-S6-S17	Background: Clonal expansion is a process in which a single organism reproduces asexually, giving rise to a diversifying population. It is pervasive in nature, from within-host pathogen evolution to emergent infectious disease outbreaks. Standard phylogenetic tools rely on full-length genomes of individual pathogens or population consensus sequences (phased genotypes). Although high-throughput se…
1	3	7	3	4	none	small spatial scale (couple of populations)	single species in the wild - environment changing	gene family/microsatellites	Host	Jamie Winternitz	2014	https://doi.org/10.1016/j.meegid.2014.06.019	Grzeskowiak, L; Stephan, W; Rose, LE	Epistatic selection and coadaptation in the Prf resistance complex of wild tomato	INFECTION GENETICS AND EVOLUTION	27	456	471		10.1016/j.meegid.2014.06.019	Natural selection imposed by pathogens is a strong and pervasive evolutionary force structuring genetic diversity within their hosts' genomes and populations. As a model system for understanding the genomic impact of host-parasite coevolution, we have been studying the evolutionary dynamics of disease resistance genes in wild relatives of the cultivated tomato species. In this study, we investiga…
6	1	4	7	7	speciation time (large tree)	no spatial aspect	multiple species laboratory system - no environmental aspect present	whole genome	Pathogen	Jamie Winternitz	2014	https://doi.org/10.1371/journal.pcbi.1003907	Lindgreen, S; Umu, SU; Lai, ASW; Eldai, H; Liu, WT; McGimpsey, S; Wheeler, NE; Biggs, PJ; Thomson, NR; Barquist, L; Poole, AM; Gardner, PP	Robust Identification of Noncoding RNA from Transcriptomes Requires Phylogenetically-Informed Sampling	PLOS COMPUTATIONAL BIOLOGY	10			e1003907	10.1371/journal.pcbi.1003907	Noncoding RNAs are integral to a wide range of biological processes, including translation, gene regulation, host-pathogen interactions and environmental sensing. While genomics is now a mature field, our capacity to identify noncoding RNA elements in bacterial and archaeal genomes is hampered by the difficulty of de novo identification. The emergence of new technologies for characterizing transc…
1	1	4	7	2	none	no spatial aspect	multiple species laboratory system - no environmental aspect present	whole genome	both	Jamie Winternitz	2014	https://doi.org/10.1534/genetics.114.165498	Leichty, AR; Brisson, D	Selective Whole Genome Amplification for Resequencing Target Microbial Species from Complex Natural Samples	GENETICS	198	473	U35		10.1534/genetics.114.165498	Population genomic analyses have demonstrated power to address major questions in evolutionary and molecular microbiology. Collecting populations of genomes is hindered in many microbial species by the absence of a cost effective and practical method to collect ample quantities of sufficiently pure genomic DNA for next-generation sequencing. Here we present a simple method to amplify genomes of a…
5	1	4	7	6	speciation time (small tree)	no spatial aspect	multiple species laboratory system - no environmental aspect present	whole genome	Pathogen	Jamie Winternitz	2014	https://doi.org/10.1101/gr.168955.113	Reid, AJ; Blake, DP; Ansari, HR; Billington, K; Browne, HP; Bryant, J; Dunn, M; Hung, SS; Kawahara, F; Miranda-Saavedra, D; Malas, TB; Mourier, T; Naghra, H; Nair, M; Otto, TD; Rawlings, ND; Rivailler, P; Sanchez-Flores, A; Sanders, M; Subramaniam, C; Tay, YL; Woo, Y; Wu, XK; Barrell, B; Dear, PH; Doerig, C; Gruber, A; Ivens, AC; Parkinson, J; Rajandream, MA; Shirley, MW; Wan, KL; Berriman, M; To…	Genomic analysis of the causative agents of coccidiosis in domestic chickens	GENOME RESEARCH	24	1676	1685		10.1101/gr.168955.113	Global production of chickens has trebled in the past two decades and they are now the most important source of dietary animal protein worldwide. Chickens are subject to many infectious diseases that reduce their performance and productivity. Coccidiosis, caused by apicomplexan protozoa of the genus Eimeria, is one of the most important poultry diseases. Understanding the biology of Eimeria paras…
1	1	2	5	2	none	no spatial aspect	single species laboratory system - no environmental aspect	reduced representation of genome (RAD-seq, GBS, Seq capture)	Host	Jamie Winternitz	2014	https://doi.org/10.1007/s11032-014-0118-z	Oblessuc, PR; Baroni, RM; Pereira, GD; Chiorato, AF; Carbonell, SAM; Brinez, B; Silva, LDE; Garcia, AAF; Camargo, LEA; Kelly, JD; Benchimol-Reis, LL	Quantitative analysis of race-specific resistance to Colletotrichum lindemuthianum in common bean	MOLECULAR BREEDING	34	1313	1329		10.1007/s11032-014-0118-z	Molecular genetic maps continue to play a major role in breeding of crop species. The common bean genetic map of the recombinant inbred line population IAC-UNA x CAL 143 (UC) has been used to detect loci controlling important agronomic traits in common bean. In the current study, new microsatellite markers were added to the UC map and the linkage analysis was refined using current genomic resourc…
5	4	9	1	9	speciation time (small tree)	species range	multiple species in the wild - environment changing	gene/sequence fragment (e.g. part of CYTB, COI, MHC, 16S)	both	Jamie Winternitz	2014	https://doi.org/10.1073/pnas.1403255111	Eastwood, JR; Berg, ML; Ribot, RFH; Raidal, SR; Buchanan, KL; Walder, KR; Bennett, ATD	Phylogenetic analysis of beak and feather disease virus across a host ring-species complex	PROCEEDINGS OF THE NATIONAL ACADEMY OF SCIENCES OF THE UNITED STATES OF AMERICA	111	14153	14158		10.1073/pnas.1403255111	Pathogens have been hypothesized to play a major role in host diversity and speciation. Susceptibility of hybrid hosts to pathogens is thought to be a common phenomenon that could promote host population divergence and subsequently speciation. However, few studies have tested for pathogen infection across animal hybrid zones while testing for codivergence of the pathogens in the hybridizing host …
1	1	2	6	2	none	no spatial aspect	single species laboratory system - no environmental aspect	exome/transcriptome	Pathogen	Jamie Winternitz	2014	https://doi.org/10.1128/mBio.01727-14	Brown, NF; Rogers, LD; Sanderson, KL; Gouw, JW; Hartland, EL; Foster, LJ	A Horizontally Acquired Transcription Factor Coordinates Salmonella Adaptations to Host Microenvironments	MBIO	5			e01727-14	10.1128/mBio.01727-14	The transcription factors HilA and SsrB activate expression of two type III secretion systems (T3SSs) and cognate effectors that reprogram host cell functions to benefit infecting Salmonella in the host. These transcription factors, the secretion systems, and the effectors are all encoded by horizontally acquired genes. Using quantitative proteomics, we quantified the abundance of 2,149 proteins …
5	3	7	7	8	speciation time (small tree)	small spatial scale (couple of populations)	single species in the wild - environment changing	whole genome	Pathogen	Jamie Winternitz	2014	https://doi.org/10.1128/mBio.01974-14	Lamelas, A; Harris, SR; Roltgen, K; Dangy, JP; Hauser, J; Kingsley, RA; Connor, TR; Sie, A; Hodgson, A; Dougan, G; Parkhill, J; Bentley, SD; Pluschke, G	Emergence of a New Epidemic Neisseria meningitidis Serogroup A Clone in the African Meningitis Belt: High-Resolution Picture of Genomic Changes That Mediate Immune Evasion	MBIO	5			e01974-14	10.1128/mBio.01974-14	In the African "meningitis belt," outbreaks of meningococcal meningitis occur in cycles, representing a model for the role of host-pathogen interactions in epidemic processes. The periodicity of the epidemics is not well understood, nor is it currently possible to predict them. In our longitudinal colonization and disease surveys, we have observed waves of clonal replacement with the same serogro…
5	3	7	7	8	speciation time (small tree)	small spatial scale (couple of populations)	single species in the wild - environment changing	whole genome	Pathogen	Jamie Winternitz	2014	https://doi.org/10.1128/mBio.01592-14	Markussen, T; Marvig, RL; Gomez-Lozano, M; Aanaes, K; Burleigh, AE; Hoiby, N; Johansen, HK; Molin, S; Jelsbak, L	Environmental Heterogeneity Drives Within-Host Diversification and Evolution of Pseudomonas aeruginosa	MBIO	5			e01592-14	10.1128/mBio.01592-14	Microbial population polymorphisms are commonly observed in natural environments, including long-term infected hosts. However, the underlying processes promoting and stabilizing diversity are difficult to unravel and are not well understood. Here, we use chronic infection of cystic fibrosis airways by the opportunistic pathogen Pseudomonas aeruginosa as a system for investigating bacterial divers…
6	1	1	7	7	speciation time (large tree)	no spatial aspect	none - theoretical	whole genome	Pathogen	Jamie Winternitz	2014	https://doi.org/10.3389/fpls.2014.00372	Sperschneider, J; Ying, H; Dodds, PN; Gardiner, DM; Upadhyaya, NM; Singh, KB; Manners, JM; Taylor, JM	Diversifying selection in the wheat stem rust fungus acts predominantly on pathogen-associated gene families and reveals candidate effectors	FRONTIERS IN PLANT SCIENCE	5			372	10.3389/fpls.2014.00372	Plant pathogens cause severe losses to crop plants and threaten global food production. One striking example is the wheat stem rust fungus, Puccinia graminis f. sp. tritici, which can rapidly evolve new virulent pathotypes in response to resistant host lines. Like several other filamentous fungal and oomycete plant pathogens, its genome features expanded gene families that have been implicated in…
5	3	1	7	8	speciation time (small tree)	small spatial scale (couple of populations)	none - theoretical	whole genome	Pathogen	Jamie Winternitz	2014	https://doi.org/10.1038/ncomms5754	Otto, TD; Rayner, JC; Bohme, U; Pain, A; Spottiswoode, N; Sanders, M; Quail, M; Ollomo, B; Renaud, F; Thomas, AW; Prugnolle, F; Conway, DJ; Newbold, C; Berriman, M	Genome sequencing of chimpanzee malaria parasites reveals possible pathways of adaptation to human hosts	NATURE COMMUNICATIONS	5			4754	10.1038/ncomms5754	Plasmodium falciparum causes most human malaria deaths, having prehistorically evolved from parasites of African Great Apes. Here we explore the genomic basis of P. falciparum adaptation to human hosts by fully sequencing the genome of the closely related chimpanzee parasite species P. reichenowi, and obtaining partial sequence data from a more distantly related chimpanzee parasite (P. gaboni). T…
5	1	1	7	6	speciation time (small tree)	no spatial aspect	none - theoretical	whole genome	both	Jamie Winternitz	2014	https://doi.org/10.1186/1471-2164-15-663	Kupczok, A; Bollback, JP	Motif depletion in bacteriophages infecting hosts with CRISPR systems	BMC GENOMICS	15			663	10.1186/1471-2164-15-663	Background: CRISPR is a microbial immune system likely to be involved in host-parasite coevolution. It functions using target sequences encoded by the bacterial genome, which interfere with invading nucleic acids using a homology-dependent system. The system also requires protospacer associated motifs (PAMs), short motifs close to the target sequence that are required for interference in CRISPR t…
4	2	1	7	6	many generations	local (one population)	none - theoretical	whole genome	both	Scott Edwards	2014	https://doi.org/10.1111/evo.12427	Tellier, A; Moreno-Gamez, S; Stephan, W	SPEED OF ADAPTATION AND GENOMIC FOOTPRINTS OF HOST-PARASITE COEVOLUTION UNDER ARMS RACE AND TRENCH WARFARE DYNAMICS	EVOLUTION	68	2211	2224		10.1111/evo.12427	Coevolution between hosts and their parasites is expected to follow a range of possible dynamics, the two extreme cases being called trench warfare (or Red Queen) and arms races. Long-term stable polymorphism at the host and parasite coevolving loci is characteristic of trench warfare, and is expected to promote molecular signatures of balancing selection, while the recurrent allele fixation in a…
2	1	2	6	3	within an individuals lifespan (single generation)	no spatial aspect	single species laboratory system - no environmental aspect	exome/transcriptome	Host	Scott Edwards	2014	https://doi.org/10.1016/j.jprot.2013.12.008	Castellanos-Martinez, S; Diz, AP; Alvarez-Chaver, P; Gestal, C	Proteomic characterization of the hemolymph of Octopus vulgaris infected by the protozoan parasite Aggregata octopiana	JOURNAL OF PROTEOMICS	105	151	163		10.1016/j.jprot.2013.12.008	The immune system of cephalopods is poorly known to date. The lack of genomic information makes difficult to understand vital processes like immune defense mechanisms and their interaction with pathogens at molecular level. The common octopus Octopus vulgaris has a high economic relevance and potential for aquaculture. However, disease outbreaks provoke serious reductions in production with poten…
1	1	4	7	2	none	no spatial aspect	multiple species laboratory system - no environmental aspect present	whole genome	Pathogen	Scott Edwards	2014	https://doi.org/10.1371/journal.pone.0098263	Maghuly, F; Ramkat, RC; Laimer, M	Virus versus Host Plant MicroRNAs: Who Determines the Outcome of the Interaction?	PLOS ONE	9			e98263	10.1371/journal.pone.0098263	Considering the importance of microRNAs (miRNAs) in the regulation of essential processes in plant pathogen interactions, it is not surprising that, while plant miRNA sequences counteract viral attack via antiviral RNA silencing, viruses in turn have developed antihost defense mechanisms blocking these RNA silencing pathways and establish a counter-defense. In the current study, computational and…
6	1	4	7	7	speciation time (large tree)	no spatial aspect	multiple species laboratory system - no environmental aspect present	whole genome	both	Scott Edwards	2014	https://doi.org/10.1038/srep05119	Guo, XZ; Gao, JK; Li, F; Wang, JJ	Evidence of horizontal transfer of non-autonomous Lep1 Helitrons facilitated by host-parasite interactions	SCIENTIFIC REPORTS	4			5119	10.1038/srep05119	Horizontal transfer (HT) of transposable elements has been recognized to be a major force driving genomic variation and biological innovation of eukaryotic organisms. However, the mechanisms of HT in eukaryotes remain poorly appreciated. The non-autonomous Helitron family, Lep1, has been found to be widespread in lepidopteran species, and showed little interspecific sequence similarity of acquire…
1	3	6	2	4	none	small spatial scale (couple of populations)	single species in the wild - environment constant	full gene/regulator	Pathogen	Scott Edwards	2014	https://doi.org/10.1111/eva.12157	Feau, N; Dutech, C; Brusini, J; Rigling, D; Robin, C	Multiple introductions and recombination in Cryphonectria hypovirus 1: perspective for a sustainable biological control of chestnut blight	EVOLUTIONARY APPLICATIONS	7	580	596		10.1111/eva.12157	Cryphonectria hypovirus 1 (CHV1) is a mycovirus which decreases the virulence of its fungal host Cryphonectria parasitica, the causal agent of chestnut blight recently introduced in Europe. The understanding of the evolutionary processes which have shaped CHV1 populations in Europe is required to develop a sustainable biocontrol strategy targeting chestnut blight and effective in European chestnu…
4	2	1	7	6	many generations	local (one population)	none - theoretical	whole genome	both	Scott Edwards	2014	https://doi.org/10.1603/ME13025	Lurchachaiwong, W; Chan, TC; Richards, AL; Mccardle, W; Schuster, AL	Establishment of Orientia tsutsugamushi Lc-1 (Rickettsiales: Rickettsiaceae) Infection in ICR Outbred Mice (Rodentia: Muridae) by Needle Challenge	JOURNAL OF MEDICAL ENTOMOLOGY	51	658	660		10.1603/ME13025	Orientia tsutsugamushi is a pathogen transmitted by Leptotrombidium that causes scrub typhus. To develop an infection mouse model, a mite-derived isolate of O. tsutsugamushi was established from a laboratory-maintained colony of Leptotrombidium chiangraiensis (O. tsutsugamushi Lc-1). This Lc-1 isolate was initially presented to ICR (CD-1) mice by feeding an infected Lc chigger on the ear of a mou…
2	1	4	6	3	within an individuals lifespan (single generation)	no spatial aspect	multiple species laboratory system - no environmental aspect present	exome/transcriptome	Host	Scott Edwards	2014	https://doi.org/10.4049/jimmunol.1302611	Briolat, V; Jouneau, L; Carvalho, R; Palha, N; Langevin, C; Herbomel, P; Schwartz, O; Spaink, HP; Levraud, JP; Boudinot, P	Contrasted Innate Responses to Two Viruses in Zebrafish: Insights into the Ancestral Repertoire of Vertebrate IFN- Stimulated Genes	JOURNAL OF IMMUNOLOGY	192	4328	4341		10.4049/jimmunol.1302611	Ease of imaging and abundance of genetic tools make the zebrafish an attractive model host to understand host- pathogen interactions. However, basic knowledge regarding the identity of genes involved in antiviral immune responses is still lagging in this species. We conducted a microarray analysis of the larval zebrafish response to two models of RNA virus infections with very different outcomes.…
3	3	6	6	6	few generations	small spatial scale (couple of populations)	single species in the wild - environment constant	exome/transcriptome	Host	Scott Edwards	2014	https://doi.org/10.1186/1471-2164-15-305	Zhang, Q; Hill, GE; Edwards, SV; Backstrom, N	A house finch (Haemorhous mexicanus) spleen transcriptome reveals intra- and interspecific patterns of gene expression, alternative splicing and genetic diversity in passerines	BMC GENOMICS	15			305	10.1186/1471-2164-15-305	Background: With its plumage color dimorphism and unique history in North America, including a recent population expansion and an epizootic of Mycoplasma gallisepticum (MG), the house finch (Haemorhous mexicanus) is a model species for studying sexual selection, plumage coloration and host-parasite interactions. As part of our ongoing efforts to make available genomic resources for this species, …
1	5	2	7	6	none	global spatial scale	single species laboratory system - no environmental aspect	whole genome	Pathogen	Scott Edwards	2014	https://doi.org/10.7717/peerj.340	Pettengill, JB; Timme, RE; Barrangou, R; Toro, M; Allard, MW; Strain, E; Musser, SM; Brown, EW	The evolutionary history and diagnostic utility of the CRISPR-Cas system within Salmonella enterica ssp enterica	PEERJ	2			e340	10.7717/peerj.340	Evolutionary studies of clustered regularly interspaced short palindromic repeats (CRISPRs) and their associated (cas) genes can provide insights into host-pathogen co-evolutionary dynamics and the frequency at which different genomic events (e.g., horizontal vs. vertical transmission) occur. Within this study, we used whole genome sequence (WGS) data to determine the evolutionary history and gen…
1	1	2	7	2	none	no spatial aspect	single species laboratory system - no environmental aspect	whole genome	Pathogen	Scott Edwards	2014	https://doi.org/10.4014/jmb.1312.12082	Park, YS; Jeong, H; Sim, YM; Yi, HS; Ryu, CM	Genome Sequence and Comparative Genome Analysis of Pseudomonas syringae pv. syringae Type Strain ATCC 19310	JOURNAL OF MICROBIOLOGY AND BIOTECHNOLOGY	24	563	567		10.4014/jmb.1312.12082	Pseudomonas syringae pv. syringae (Psy) is a major bacterial pathogen of many economically important plant species. Despite the severity of its impact, the genome sequence of the type strain has not been reported. Here, we present the draft genome sequence of Psy ATCC 19310. Comparative genomic analysis revealed that Psy ATCC 19310 is closely related to Psy B728a. However, only a few type III eff…
1	1	2	7	2	none	no spatial aspect	single species laboratory system - no environmental aspect	whole genome	Pathogen	Scott Edwards	2014	https://doi.org/10.1093/nar/gku075	Atkinson, NJ; Witteveldt, J; Evans, DJ; Simmonds, P	The influence of CpG and UpA dinucleotide frequencies on RNA virus replication and characterization of the innate cellular pathways underlying virus attenuation and enhanced replication	NUCLEIC ACIDS RESEARCH	42	4527	4545		10.1093/nar/gku075	Most RNA viruses infecting mammals and other vertebrates show profound suppression of CpG and UpA dinucleotide frequencies. To investigate this functionally, mutants of the picornavirus, echovirus 7 (E7), were constructed with altered CpG and UpA compositions in two 1.1-1.3 Kbase regions. Those with increased frequencies of CpG and UpA showed impaired replication kinetics and higher RNA/infectivi…
2	1	2	6	3	within an individuals lifespan (single generation)	no spatial aspect	single species laboratory system - no environmental aspect	exome/transcriptome	Pathogen	Scott Edwards	2014	https://doi.org/10.1371/journal.pone.0092239	Gallardo-Escarate, C; Valenzuela-Munoz, V; Nunez-Acuna, G	RNA-Seq Analysis Using De Novo Transcriptome Assembly as a Reference for the Salmon Louse Caligus rogercresseyi	PLOS ONE	9			e92239	10.1371/journal.pone.0092239	Despite the economic and environmental impacts that sea lice infestations have on salmon farming worldwide, genomic data generated by high-throughput transcriptome sequencing for different developmental stages, sexes, and strains of sea lice is still limited or unknown. In this study, RNA-seq analysis was performed using de novo transcriptome assembly as a reference for evidenced transcriptional …
6	1	4	3	7	speciation time (large tree)	no spatial aspect	multiple species laboratory system - no environmental aspect present	gene family/microsatellites	Pathogen	Scott Edwards	2014	https://doi.org/10.1007/s00284-013-0507-2	Deng, WY; Xiang, XH; Xie, JP	Comparative Genomic and Proteomic Anatomy of Mycobacterium Ubiquitous Esx Family Proteins: Implications in Pathogenicity and Virulence	CURRENT MICROBIOLOGY	68	558	567		10.1007/s00284-013-0507-2	Secreted proteins are among the most important molecules involved in host-pathogen interaction of Mycobacterium tuberculosis, the etiological agent of human tuberculosis (TB). M. tuberculosis encodes five types of VII secretion systems (ESX-1 to ESX-5) responsible for the exportation of many proteins. This system mediated substrates including members of the Esx family implicated in tuberculosis p…
6	1	8	1	7	speciation time (large tree)	no spatial aspect	multiple species in the wild - environment constant	gene/sequence fragment (e.g. part of CYTB, COI, MHC, 16S)	both	Scott Edwards	2014	https://doi.org/10.1186/1471-2148-14-59	Bellec, L; Clerissi, C; Edern, R; Foulon, E; Simon, N; Grimsley, N; Desdevises, Y	Cophylogenetic interactions between marine viruses and eukaryotic picophytoplankton	BMC EVOLUTIONARY BIOLOGY	14			59	10.1186/1471-2148-14-59	Background: Numerous studies have investigated cospeciation (or cophylogeny) in various host-symbiont systems, and different patterns were inferred, from strict cospeciation where symbiont phylogeny mirrors host phylogeny, to complete absence of correspondence between trees. The degree of cospeciation is generally linked to the level of host specificity in the symbiont species and the opportunity…
1	3	7	5	4	none	small spatial scale (couple of populations)	single species in the wild - environment changing	reduced representation of genome (RAD-seq, GBS, Seq capture)	Host	Scott Edwards	2014	https://doi.org/10.1371/journal.pone.0091672	Zueva, KJ; Lumme, J; Veselov, AE; Kent, MP; Lien, S; Primmer, CR	Footprints of Directional Selection in Wild Atlantic Salmon Populations: Evidence for Parasite-Driven Evolution?	PLOS ONE	9			e91672	10.1371/journal.pone.0091672	Mechanisms of host-parasite co-adaptation have long been of interest in evolutionary biology; however, determining the genetic basis of parasite resistance has been challenging. Current advances in genome technologies provide new opportunities for obtaining a genome-scale view of the action of parasite-driven natural selection in wild populations and thus facilitate the search for specific genomi…
2	1	4	6	3	within an individuals lifespan (single generation)	no spatial aspect	multiple species laboratory system - no environmental aspect present	exome/transcriptome	Host	Scott Edwards	2014	https://doi.org/10.1186/1471-2164-15-200	Sutherland, BJG; Koczka, KW; Yasuike, M; Jantzen, SG; Yazawa, R; Koop, BF; Jones, SRM	Comparative transcriptomics of Atlantic Salmo salar, chum Oncorhynchus keta and pink salmon O. gorbuscha during infections with salmon lice Lepeophtheirus salmonis	BMC GENOMICS	15			200	10.1186/1471-2164-15-200	Background: Salmon species vary in susceptibility to infections with the salmon louse (Lepeophtheirus salmonis). Comparing mechanisms underlying responses in susceptible and resistant species is important for estimating impacts of infections on wild salmon, selective breeding of farmed salmon, and expanding our knowledge of fish immune responses to ectoparasites. Herein we report three L. salmoni…
1	1	2	7	2	none	no spatial aspect	single species laboratory system - no environmental aspect	whole genome	Pathogen	Scott Edwards	2014	https://doi.org/10.1016/j.mehy.2013.12.023	Hande, S; Goswami, K; Jena, L; Reddy, MVR	Exploring apposite therapeutic target for apoptosis in filarial parasite: A plausible hypothesis	MEDICAL HYPOTHESES	82	356	361		10.1016/j.mehy.2013.12.023	Human lymphatic filariasis is a parasitic disease with profound socioeconomic encumbrance owing to its associated disability, affecting predominantly but not limited to the developing nations of tropics and subtropics. There are several technical issues like poor therapeutic and preventive repertoire as well as administrative and infrastructural limitations which jeopardize the salvage measures a…
4	1	2	7	5	many generations	no spatial aspect	single species laboratory system - no environmental aspect	whole genome	both	Scott Edwards	2014	https://doi.org/10.1111/mec.12662	Jalasvuori, M; Lehtonen, J	Virus epidemics can lead to a population-wide spread of intragenomic parasites in a previously parasite-free asexual population	MOLECULAR ECOLOGY	23	987	991		10.1111/mec.12662	Sexual reproduction is problematic to explain due to its costs, most notably the twofold cost of sex. Yet, sex has been suggested to be favourable in the presence of proliferating intragenomic parasites given that sexual recombination provides a mechanism to confine the accumulation of deleterious mutations. Kraaijeveld etal. compared recently the accumulation of transposons in sexually and asexu…
1	1	3	7	2	none	no spatial aspect	single species laboratory system - environmental aspect present	whole genome	Pathogen	Kathrin Naepflin	2014	https://doi.org/10.1128/mBio.00969-14	Becavin, C; Bouchier, C; Lechat, P; Archambaud, C; Creno, S; Gouin, E; Wu, ZF; Kuhbacher, A; Brisse, S; Pucciarelli, MG; Garcia-del Portillo, F; Hain, T; Portnoy, DA; Chakraborty, T; Lecuit, M; Pizarro-Cerda, J; Moszer, I; Bierne, H; Cossart, P	Comparison of Widely Used Listeria monocytogenes Strains EGD, 10403S, and EGD-e Highlights Genomic Differences Underlying Variations in Pathogenicity	MBIO	5			e00969-14	10.1128/mBio.00969-14	For nearly 3 decades, listeriologists and immunologists have used mainly three strains of the same serovar (1/2a) to analyze the virulence of the bacterial pathogen Listeria monocytogenes. The genomes of two of these strains, EGD-e and 10403S, were released in 2001 and 2008, respectively. Here we report the genome sequence of the third reference strain, EGD, and extensive genomic and phenotypic c…
1	1	2	2	2	none	no spatial aspect	single species laboratory system - no environmental aspect	full gene/regulator	Pathogen	Kathrin Naepflin	2014	https://doi.org/10.1128/JB.01073-13	Chen, A; Seifert, HS	Saturating Mutagenesis of an Essential Gene: a Majority of the Neisseria gonorrhoeae Major Outer Membrane Porin (PorB) Is Mutable	JOURNAL OF BACTERIOLOGY	196	540	547		10.1128/JB.01073-13	The major outer membrane porin (PorB) of Neisseria gonorrhoeae is an essential protein that mediates ion exchange between the organism and its environment and also plays multiple roles in human host pathogenesis. To facilitate structure-function studies of porin's multiple roles, we performed saturating mutagenesis at the porB locus and used deep sequencing to identify essential versus mutable re…
1	1	3	1	2	none	no spatial aspect	single species laboratory system - environmental aspect present	gene/sequence fragment (e.g. part of CYTB, COI, MHC, 16S)	Pathogen	Kathrin Naepflin	2014	https://doi.org/10.4014/jmb.1308.08092	Hu, YQ; Huang, JL; Jiao, XA	Screening of Genes Expressed In Vivo During Interaction Between Chicken and Campylobacter jejuni	JOURNAL OF MICROBIOLOGY AND BIOTECHNOLOGY	24	217	224		10.4014/jmb.1308.08092	Chicken are considered as the most important source of human infection by Campylobacter jejuni, which primarily arises from contaminated poultry meats. However, the genes expressed in vivo of the interaction between chicken and C. jejuni have not been screened. In this regard, in vivo-induced antigen technology (IVIAT) was applied to identify expressed genes in vivo during interaction between chi…
2	1	5	1	3	within an individuals lifespan (single generation)	no spatial aspect	multiple species laboratory system - environmental aspect present	gene/sequence fragment (e.g. part of CYTB, COI, MHC, 16S)	both	Kathrin Naepflin	2014	https://doi.org/10.3791/50971	Du, J; Rietman, H; Vleeshouwers, VGAA	Agroinfiltration and PVX Agroinfection in Potato and Nicotiana benthamiana	JOVE-JOURNAL OF VISUALIZED EXPERIMENTS	NA			e50971	10.3791/50971	Agroinfiltration and PVX agroinfection are two efficient transient expression assays for functional analysis of candidate genes in plants. The most commonly used agent for agroinfiltration is Agrobacterium tumefaciens, a pathogen of many dicot plant species. This implies that agroinfiltration can be applied to many plant species. Here, we present our protocols and expected results when applying t…
2	1	3	5	3	within an individuals lifespan (single generation)	no spatial aspect	single species laboratory system - environmental aspect present	reduced representation of genome (RAD-seq, GBS, Seq capture)	Host	Kathrin Naepflin	2014	https://doi.org/10.1016/j.fob.2014.04.005	Lui, YLE; Tan, TL; Timms, P; Hafner, LM; Tan, KH; Tan, EL	Elucidating the host-pathogen interaction between human colorectal cells and invading Enterovirus 71 using transcriptomics profiling	FEBS OPEN BIO	4	426	431		10.1016/j.fob.2014.04.005	Enterovirus 71 (EV71) is one of the main etiological agents for Hand, Foot and Mouth Disease (HFMD) and has been shown to be associated with severe clinical manifestation. Currently, there is no antiviral therapeutic for the treatment of HFMD patients owing to a lack of understanding of EV71 pathogenesis. This study seeks to elucidate the transcriptomic changes that result from EV71 infection. Hu…
1	1	1	1	2	none	no spatial aspect	none - theoretical	gene/sequence fragment (e.g. part of CYTB, COI, MHC, 16S)	Pathogen	Kathrin Naepflin	2014	https://doi.org/10.4238/2014.July.29.8	Song, BK; Pan, MZ; Lau, YL; Wan, KL	Sequence analysis of the PIP5K locus in Eimeria maxima provides further evidence for eimerian genome plasticity and segmental organization	GENETICS AND MOLECULAR RESEARCH	13	5803	5814		10.4238/2014.July.29.8	Commercial flocks infected by Eimeria species parasites, including Eimeria maxima, have an increased risk of developing clinical or subclinical coccidiosis; an intestinal enteritis associated with increased mortality rates in poultry. Currently, infection control is largely based on chemotherapy or live vaccines; however, drug resistance is common and vaccines are relatively expensive. The develo…
5	1	8	7	6	speciation time (small tree)	no spatial aspect	multiple species in the wild - environment constant	whole genome	Pathogen	Kathrin Naepflin	2014	https://doi.org/10.1093/nar/gku322	Jackson, AP; Otto, TD; Darby, A; Ramaprasad, A; Xia, D; Echaide, IE; Farber, M; Gahlot, S; Gamble, J; Gupta, D; Gupta, Y; Jackson, L; Malandrin, L; Malas, TB; Moussa, E; Nair, M; Reid, AJ; Sanders, M; Sharma, J; Tracey, A; Quail, MA; Weir, W; Wastling, JM; Hall, N; Willadsen, P; Lingelbach, K; Shiels, B; Tait, A; Berriman, M; Allred, DR; Pain, A	The evolutionary dynamics of variant antigen genes in Babesia reveal a history of genomic innovation underlying host-parasite interaction	NUCLEIC ACIDS RESEARCH	42	7113	7131		10.1093/nar/gku322	Babesia spp. are tick-borne, intraerythrocytic hemoparasites that use antigenic variation to resist host immunity, through sequential modification of the parasite-derived variant erythrocyte surface antigen (VESA) expressed on the infected red blood cell surface. We identified the genomic processes driving antigenic diversity in genes encoding VESA (ves1) through comparative analysis within and b…
6	1	8	7	7	speciation time (large tree)	no spatial aspect	multiple species in the wild - environment constant	whole genome	Pathogen	Kathrin Naepflin	2014	https://doi.org/10.1093/gbe/evu078	Hahn, C; Fromm, B; Bachmann, L	Comparative Genomics of Flatworms (Platyhelminthes) Reveals Shared Genomic Features of Ecto- and Endoparastic Neodermata	GENOME BIOLOGY AND EVOLUTION	6	1105	1117		10.1093/gbe/evu078	The ectoparasitic Monogenea comprise a major part of the obligate parasitic flatworm diversity. Although genomic adaptations to parasitism have been studied in the endoparasitic tapeworms (Cestoda) and flukes (Trematoda), no representative of the Monogenea has been investigated yet. We present the high-quality draft genome of Gyrodactylus salaris, an economically important monogenean ectoparasite…
5	3	6	7	8	speciation time (small tree)	small spatial scale (couple of populations)	single species in the wild - environment constant	whole genome	Pathogen	Kathrin Naepflin	2014	https://doi.org/10.1093/gbe/evu054	Santpere, G; Darre, F; Blanco, S; Alcami, A; Villoslada, P; Alba, MM; Navarro, A	Genome-Wide Analysis of Wild-Type Epstein-Barr Virus Genomes Derived from Healthy Individuals of the 1000 Genomes Project	GENOME BIOLOGY AND EVOLUTION	6	846	860		10.1093/gbe/evu054	Most people in the world (similar to 90%) are infected by the Epstein-Barr virus (EBV), which establishes itself permanently in B cells. Infection by EBV is related to a number of diseases including infectious mononucleosis, multiple sclerosis, and different types of cancer. So far, only seven complete EBV strains have been described, all of them coming from donors presenting EBV-related diseases…
1	3	6	1	4	none	small spatial scale (couple of populations)	single species in the wild - environment constant	gene/sequence fragment (e.g. part of CYTB, COI, MHC, 16S)	Pathogen	Kathrin Naepflin	2014	https://doi.org/	Riaz, S; Lund, K; Lin, H; Walker, MA	Development and characterization of a large set of microsatellite markers for grape phylloxera (Daktulosphaira vitifoliae Fitch)	VITIS	53	95	101			This study describes novel simple sequence repeat (SSR) primers from a genomic DNA sequence of the grape phylloxera. A total of 130 SSR primers were designed from 145 unique sequences with di, tri, tetra and penta simple sequence repeats. The SSR primers were tested on DNA from 10 grape phylloxera strains chosen for their behavioral and geographic diversity. Eighty-nine primers generated easy to …
1	1	2	2	2	none	no spatial aspect	single species laboratory system - no environmental aspect	full gene/regulator	Pathogen	Kathrin Naepflin	2014	https://doi.org/10.1371/journal.ppat.1003854	Ukaegbu, UE; Kishore, SP; Kwiatkowski, DL; Pandarinath, C; Dahan-Pasternak, N; Dzikowski, R; Deitsch, KW	Recruitment of PfSET2 by RNA Polymerase II to Variant Antigen Encoding Loci Contributes to Antigenic Variation in P. falciparum	PLOS PATHOGENS	10			e1003854	10.1371/journal.ppat.1003854	Histone modifications are important regulators of gene expression in all eukaryotes. In Plasmodium falciparum, these epigenetic marks regulate expression of genes involved in several aspects of host-parasite interactions, including antigenic variation. While the identities and genomic positions of many histone modifications have now been cataloged, how they are targeted to defined genomic regions…
3	1	3	3	4	few generations	no spatial aspect	single species laboratory system - environmental aspect present	gene family/microsatellites	Host	Kathrin Naepflin	2014	https://doi.org/10.1038/hortres.2014.66	Hayes, RJ; Trent, MA; Truco, MJ; Antonise, R; Michelmore, RW; Bull, CT	The inheritance of resistance to bacterial leaf spot of lettuce caused by Xanthomonas campestris pv. vitians in three lettuce cultivars	HORTICULTURE RESEARCH	1			14066	10.1038/hortres.2014.66	Lettuce yields can be reduced by the disease bacterial leaf spot (BLS) caused by the pathogen Xanthomonas campestris pv. vitians (Xcv) and host resistance is the most feasible method to reduce disease losses. The cultivars La Brillante, Pavane and Little Gem express an incompatible host-pathogen interaction as a hypersensitive response (HR) to California strains of Xcv resulting in resistance. Li…
